# Supplementary material for: Global influence of mantle temperature and plate thickness on intraplate volcanism
Source: Nat Commun. 2021 Apr 6;12:2045. doi: 10.1038/s41467-021-22323-9 (PMC8024351; doi:10.1038/s41467-021-22323-9)
Supplement: Supplementary file 4 — Supplementary Data 1 [file 41467_2021_22323_MOESM4_ESM.csv]

Author	Sample	Larger_Region	Region	Province	TAS_Description	Alkalinity	Age	Uncertainty	Method	Latitude	Longitude	SiO2	TiO2	Al2O3	FeO	CaO	MgO	MnO	K2O	Na2O	P2O5	H2O	LOI	Li	Sc	Ti	V	Cr	Co	Ni	Cu	Zn	Ga	Rb	Sr	Y	Zr	Nb	Sn	Cs	Ba	La	Ce	Pr	Nd	Sm	Eu	Gd	Tb
Stewart_1996	E10J	Africa	Ethiopia	Bobem	Basalt	Alkaline	1.34	0	K-Ar	5.75	37	47.31881284	2.033789148	15.11544799	9.573033256	10.55730749	10.50620726	0.163520736	1.492126712	2.728752274	0.511002299		0.94		25		223	455	49	184	65	68	15	41	848	25.1	145	58			541	38.7	70.4		26.3	5.47	1.7		0.78
Stewart_1996	E13F	Africa	Ethiopia	Getra-Kele	Trachybasalt	Alkaline	12.9	0	K-Ar	5.75	37	49.51460441	1.790670753	15.96255071	10.39483553	9.178466658	7.234309841	0.204648086	1.524628241	3.796221996	0.399063768		0.87		23		178	329	41	100	69	75	16	46	748	22.7	168	58			609	43.6	81.5		30.7	5.66	1.77		0.71
Stewart_1996	321Y2	Africa	Ethiopia	Getra-Kele	Basalt	Alkaline	18	0	K-Ar	5.75	37	45.60147595	1.932708603	16.50637617	11.34613405	11.47088673	7.542787087	0.219388544	1.420802	3.541557926	0.417882941		2.62		27		263	106	46	54	107	88	17	44	621	27.6	147	86			637	59.5	104		38.1	6.88	1.97		0.9
Stewart_1996	313B	Africa	N_Kenya	Turkana	Basanite	Alkaline	2	0	K-Ar	4.5	37	44.73966467	2.303448374	15.89074957	9.58711449	11.17223198	9.660276881	0.182652294	1.907701737	3.906729621	0.649430379		0.32		27		234	280	49	155	70	74	16	77	862	28	181	123			886	72.9	130		44.6	7.89	2.41		1.04
Stewart_1996	309F	Africa	N_Kenya	Turkana	Basalt	Sub-Alkaline	3.41	0	K-Ar	4.5	37	50.52453292	3.611793919	13.82830088	13.7937839	8.94832089	4.636488262	0.213055259	0.872512014	3.043646561	0.527565404		0.23		29		380	35	56	20	61	151	23	17	387	46.8	256	30			263	27.7	63.4		36.2	8.75	2.8		1.41
Stewart_1996	304Z	Africa	N_Kenya	Turkana	Basalt	Sub-Alkaline	18.8	0	K-Ar	4.5	37	49.75154242	1.628679276	18.61201412	8.691527879	10.80664551	6.494230573	0.112675925	0.57362289	3.093466298	0.235595115		1.47		21		169	196	42	108	47	75	20	8	685	18.1	109	14.5			191	14.3	31.4		18.1	4.05	1.52		0.63
Stewart_1996	302B1	Africa	N_Kenya	Turkana	Basalt	Alkaline	23	0	K-Ar	4.5	37	48.82942163	3.874706909	15.00181026	13.22482301	8.997028871	5.031033055	0.162291389	1.06503724	3.296543837	0.517303802		2.24		21		273	41	56	29	37	132	23	19	667	32.1	246	33.8			402	31.4	64.6		37.7	8.38	2.57		1.15
Brotzu_1981	602	Africa	Ethiopia	Main Rift	Basalt	Sub-Alkaline	12	2	Stratigraphic	12.6	37.15	48.38464438	2.051935724	15.18432436	10.88443149	11.43954166	7.612681537	0.164154858	0.851553326	3.016345515	0.410387145		1.42		31.5			190	62	86				20.4	402		139				431	31					0.9		0.68
Brotzu_1981	604	Africa	Ethiopia	Main Rift	Basalt	Sub-Alkaline	12	2	Stratigraphic	12.6	37.15	48.56243619	2.110969013	15.48720536	11.24796144	10.34171839	7.814644904	0.060893337	0.862655606	3.085262404	0.426253358		0.42		31.6			213	61	88				18.9	434		140				441	26					0.9		0.74
Brotzu_1981	487	Africa	Ethiopia	Main Rift	Basalt	Sub-Alkaline	12	2	Stratigraphic	8.4667	39.45	48.19541446	1.87538642	17.09021496	10.60658063	10.38520437	7.672951967	0.161323563	0.67554242	3.03489953	0.302481681		0.38		28			27	50	76				7.7	455		142				302	18					1.57		0.6
Brotzu_1981	485	Africa	Ethiopia	Main Rift	Basalt	Alkaline	12	2	Stratigraphic	12.6	37.15	47.96761586	2.418110144	16.20842029	11.46074533	9.884910503	7.001390039	0.182117082	0.870114947	3.510812635	0.495763168		0.69		27			28	44	48				18.2	525		129				442	25					2.53		0.7
Brotzu_1981	486	Africa	Ethiopia	Main Rift	Basalt	Alkaline	12	2	Stratigraphic	12.6	37.15	47.72403711	2.378578208	16.40609071	11.47419825	10.11403981	7.074745438	0.182967554	0.792859403	3.395064621	0.457418886		0.99		28			32	46	53				14.6	416		192				405	23					2.07		0.7
Brotzu_1981	466	Africa	Ethiopia	Main Rift	Trachybasalt	Alkaline	12	2	Stratigraphic	8.4667	39.45	50.39376277	3.188837942	15.19506587	12.0083194	7.7746906	4.059441316	0.253082376	1.305905062	5.031277641	0.789617014		0.41		31			19	25	8				33	524		191				500	33					3.16		1.4
Deniel_1994	PP718	Africa	Afar	Ali Sabieh	Basalt	Sub-Alkaline	26.5	0.5	Stratigraphic	11.15	42.7731	47.62603024	3.363293113	14.10558383	15.43398787	9.74117671	5.365521121	0.224969439	0.787393037	3.003342011	0.348702631									25				14	352	26	122	19			349	17.7	41.2		23.8	5.7	1.4	5.1
Deniel_1994	PP728	Africa	Afar	Ali Sabieh	Picrobasalt	Sub-Alkaline	26.5	0.5	Stratigraphic	11.1517	42.7731	44.97723642	2.812995228	9.482351186	14.09624028	13.13413045	13.19550489	0.163665177	0.623973487	1.309321415	0.204581471									248				14	446	19	150	22			303	19.8	44.8	5.5	24.4	5.4	1.8	4.9
Deniel_1994	PP664	Africa	Afar	Mablas	Basalt	Sub-Alkaline	12.5	2.5	Stratigraphic	11.105	42.9703	51.52879774	3.457335967	14.16058564	13.02833295	8.363854675	4.668438686	0.207026106	0.569321791	3.415930746	0.600375707									5				22	513	41	289	22			575	34.8	78.4	8.9	40.9	9.3	3	9.2
Deniel_1994	PP669	Africa	Afar	Mablas	Basaltic Andesite	Sub-Alkaline	12.5	2.5	Stratigraphic	11.1097	43.0611	52.38241642	3.175316721	13.75283281	12.23548297	8.391908477	4.690808792	0.216498867	0.773210241	3.824813323	0.556711373									17				23	513	39	287	23			575	32	73		38.9	8.2	2.7	8.4
Deniel_1994	JV240	Africa	Afar	Dahla	Basalt	Sub-Alkaline	6.5	2.5	Stratigraphic	12.2061	42.9333	46.92270049	2.167907975	15.42549905	11.73070847	10.97503412	10.05784229	0.166762152	0.187607421	2.15748534	0.20845269									177				7	277	23	97	9			120	7.7	18.6	2.3	12.5	3.3	1.4	4
Deniel_1994	PV313	Africa	Afar	Dahla	Trachybasalt	Alkaline	6.5	2.5	Stratigraphic	12.4075	43.2158	47.05463427	3.452988794	14.82333355	13.87959902	7.866276246	5.526825259	0.265614523	0.919434886	4.59717443	1.614119022									23				22	481	78	475	74			649	64.9	150	17.6	80.8	17.1	5.6	16.6
Deniel_1994	JV244	Africa	Afar	Dahla	Basalt	Sub-Alkaline	6.5	2.5	Stratigraphic	12.4075	43.2158	48.40070109	2.127953039	16.03126159	11.42395476	11.7242028	6.649853246	0.163688695	0.450143912	2.619019125	0.409221738									115				10	360	28	143	16			231	19	34.3		20.1	4.5	1.8	5.3
Deniel_1994	JV246	Africa	Afar	Dahla	Basalt	Alkaline	6.5	2.5	Stratigraphic	12.1764	42.8856	47.04562707	2.742889075	15.39065537	12.4612031	9.965830307	8.177872984	0.19301812	0.558736664	3.088289922	0.375877392									117				14	351	32	166	20			254	16.4	37.8		21.4	5.2	2.1	6
Deniel_1994	PP670	Africa	Afar	Dahla	Basalt	Sub-Alkaline	6.5	2.5	Stratigraphic	11.1514	42.5297	50.50961258	1.960536546	15.66365514	10.80590579	11.2472886	5.86097241	0.196053655	0.54688651	2.889211751	0.319877015									61				18	326	33	188	27			267	25.1	54		28.1	5.8	1.5	5.7
Deniel_1994	PP699	Africa	Afar	Dahla	Basalt	Alkaline	6.5	2.5	Stratigraphic	12.4953	43.2408	45.98810581	2.379056522	16.28658077	12.06923252	11.32933965	8.017525283	0.199128079	0.555462536	2.892597357	0.282971481									101				16	364	34	181	25			243	26.6	48.4		26.7	6.1	2.2	6.8
Deniel_1994	JV231	Africa	Afar	Dahla	Basaltic Andesite	Sub-Alkaline	2.5	1.5	Stratigraphic	11.9986	42.5272	52.41387515	4.020956498	13.23480656	12.1552343	8.345000169	4.313940765	0.222263927	1.293171939	3.263238565	0.737512122									34				28	323	64	424	50			391	68	122		58.9	13.4	3.8	13.8
Deniel_1994	PP671	Africa	Afar	Stratoide	Basalt	Sub-Alkaline	2.5	1.5	Stratigraphic	11.6647	42.8883	49.71753197	3.907395063	12.85166657	14.1390637	9.229185734	5.535476339	0.264563207	0.580003955	2.706685122	1.068428337									44				16	388	53	293	39			300	42.5	98.9		57.4	12.9	3.5	11.9
Deniel_1994	PP675	Africa	Afar	Stratoide	Basalt	Sub-Alkaline	2.5	1.5	Stratigraphic	11.5472	42.1917	48.07011349	2.486927941	16.1702783	11.92917212	10.32547297	7.376836888	0.19937397	0.975883116	2.067193267	0.39874794									98				31	491	29	170	21			148	21.7	42.7		23	5.5	1.9	5.8
Deniel_1994	PP685	Africa	Afar	Stratoide	Picrobasalt	Alkaline	2.5	1.5	Stratigraphic	11.4469	42.5636	43.58229164	3.777336122	13.43506577	20.12465454	9.800655884	5.625168117	0.285852463	0.153135248	2.776852501	0.438987712									42				8	259	49	209	21			209	18.4	46.4	5.5	26.6	7.2	2.5	8.2
Deniel_1994	PP687	Africa	Afar	Stratoide	Trachybasalt	Alkaline	2.5	1.5	Stratigraphic	11.1847	42.4578	50.75843006	3.183104565	14.58587155	11.59833653	9.065804139	4.10983121	0.261901009	1.087896497	4.613486995	0.735337447									2				22	434	47	268	38			662	47.3	86		42.7	9.5	3.3	10.5
Deniel_1994	PP695	Africa	Afar	Stratoide	Basalt	Sub-Alkaline	2.5	1.5	Stratigraphic	11.3747	42.7106	47.17789826	2.430592301	15.76325551	12.2444311	11.40039318	7.779929332	0.233906372	0.335604795	2.318724036	0.31526511									147				8	346	29	157	21			181	15.6	37.8	4.3	19.9	4.7	1.6	5
Deniel_1994	PP701	Africa	Afar	Tadjoura	Picrobasalt	Alkaline	2	1	Stratigraphic	11.8369	43.0708	44.66779885	2.957457001	14.59352058	14.26434134	12.13577183	7.964737649	0.214160679	0.356934466	2.518937515	0.326340083									112				9	322	38	184	23			235	20.5	49.4		27.1	6.8	2.3	7.3
Deniel_1994	PP726	Africa	Afar	Tadjoura	Picrobasalt	Sub-Alkaline	2	1	Stratigraphic	11.5861	43.0464	44.99323698	2.714137901	14.97384759	14.61219742	10.90776175	9.074438417	0.215082626	0.307260895	1.843565367	0.358471044									181				6	394	30	146	17			304	14.5	34.5		20.2	5.3	1.9	5.8
Deniel_1994	PP738	Africa	Afar	Tadjoura	Basalt	Sub-Alkaline	2	1	Stratigraphic	11.7925	42.9019	48.67226229	0.582403139	15.72488474	13.06593153	10.88885868	8.476045676	0.218401177	0.145600785	1.872010088	0.353601906									152				5	321	31	148	17			144	19.3	36.8		22.7	5.8	2	6.3
Deniel_1994	PP739	Africa	Afar	Tadjoura	Basalt	Sub-Alkaline	2	1	Stratigraphic	11.5667	43.1353	46.26749433	1.044509202	15.13472517	10.21484169	10.71154845	15.0281426	0.181190372	0.266456429	1.065825716	0.085266057									330				4	115	20	52	7			44	4	8.6		5.8	1.8	0.7	2.3
Deniel_1994	PP748	Africa	Afar	Moussa Ali	Basaltic Andesite	Sub-Alkaline	0.55	0.45	Stratigraphic	12.4564	42.4258	53.56114975	2.161203606	15.90319635	8.852257349	9.072977403	5.912726847	0.183498419	1.661680131	2.385479452	0.305830699									59				61	337	44	203	36			408	33.1	75	8	33.4	7.8	1.8	7.7
Deniel_1994	PP693	Africa	Afar	Moussa Ali	Picrobasalt	Alkaline	0.55	0.45	Stratigraphic	12.3689	42.3967	42.67415631	2.431195924	15.19240997	14.60039633	11.4584213	10.18640318	0.205164213	0.543685165	2.420937714	0.287229898									168				12	431	24	132	18			189	14.1	33.5	3.8	19.6	4.9	1.7	5
Deniel_1994	PV231	Africa	Afar	Moussa Ali	Basalt	Alkaline	0.55	0.45	Stratigraphic	12.4028	42.3708	46.20899298	2.386284977	15.91530743	12.32424986	10.76861653	8.513779451	0.182004786	0.566237113	2.730071795	0.404455081									126				11	394	26	147	23			192	23	42.9		22.3	5.1	1.8	5.7
Deniel_1994	PV246	Africa	Afar	Moussa Ali	Basalt	Sub-Alkaline	0.55	0.45	Stratigraphic	12.4	42.3583	47.06842563	2.587744613	15.43477594	12.43438998	10.82981308	7.78360978	0.193571447	0.621466226	2.628496496	0.417706808									125				12	402	27	153	24			221	22.2	52.4		29	6.9	2	6.6
Deniel_1994	PP700	Africa	Afar	Ras Syan	Basalt	Alkaline	0.065	0.065	Stratigraphic	12.47	43.325	45.68637209	2.525634268	15.48101328	11.83798115	11.9021793	8.589201558	0.184054319	0.664640597	2.842616706	0.286306719									100				17	432	27	162	25			231	19.6	43.6	4.9	22.8	5.7	1.9	5.6
Deniel_1994	29	Africa	Afar	Ras Syan	Basalt	Alkaline	0.065	0.065	Stratigraphic	12.4542	42.4417	47.05545717	2.528073423	15.19965132	11.11169001	11.50637533	8.562158137	0.187264698	0.603408471	3.245921432	0									130				11	472	28	185	28			249	28.1	52.7		27.4	6.2	2.3	6.7
Deniel_1994	30	Africa	Afar	Ras Syan	Basalt	Alkaline	0.065	0.065	Stratigraphic	12.4542	42.4417	47.23824645	2.492286113	14.94324489	11.05261243	12.12633327	7.717709517	0.188492227	0.764440698	3.476634409	0									129				9	463	28	179	27			349	23.7	44		22.2	5.3	1.8	5.5
Deniel_1994	PP683	Africa	Afar	Asal	Basalt	Sub-Alkaline	0.2	0.2	Stratigraphic	11.5736	42.495	50.110605	3.104378106	12.53021262	15.92565435	7.99146839	4.887090285	0.276627752	0.409818892	4.210889113	0.553255504									16				12	289	48	210	26			213	26	53.2		29.9	7.8	2.7	9
Deniel_1994	PV2	Africa	Afar	Asal	Basalt	Sub-Alkaline	0.2	0.2	Stratigraphic	11.5897	43.5	49.26904065	1.586371588	21.04993068	6.55661207	13.43331325	5.430271972	0.122028584	0.050845243	2.318543089	0.183042876									47				5	396	18	80	10			90	6.8	16.6	2	10.5	2.9	1.1	3.2
Deniel_1994	PV7	Africa	Afar	Asal	Basalt	Sub-Alkaline	0.2	0.2	Stratigraphic	11.5806	42.4928	50.62493842	3.022384383	14.18505737	13.19712051	9.32909313	4.805591169	0.221641521	0.453357658	3.62686126	0.533954574									24				11	320	47	214	25			228	26.6	53.8		30.3	7.8	2.7	8.9
Deniel_1994	PV15	Africa	Afar	Asal	Basalt	Sub-Alkaline	0.2	0.2	Stratigraphic	11.5917	42.4703	51.38329588	3.293151481	13.92243118	13.60797068	8.683787136	4.640810395	0.233053797	0.455974821	3.242487612	0.537037011									19				13	308	47	209	26			218	25.2	51.1		29.2	7.4	2.6	8.6
Deniel_1994	PV353	Africa	Afar	Asal	Basalt	Sub-Alkaline	0.2	0.2	Stratigraphic	11.5833	42.5167	48.2068193	2.733636332	15.69571267	11.83770649	10.86393479	7.272884853	0.221918817	0.373227101	2.017443787	0.776715858									99				9	377	38	219	32			216	25.9	64.7	7.3	35.2	8.2	2.6	8.2
Deniel_1994	JA42	Africa	Afar	Manda Inakir	Basalt	Sub-Alkaline	0.5	0.5	Stratigraphic	12.1661	42.4397	45.78234392	2.23502749	14.13476289	11.91542346	11.37924955	11.2771935	0.173495285	0.469457829	2.347289144	0.285756939									233				8	358	24	123	17			168	13.5	33.8		20.4	4.7	1.4	4.7
Deniel_1994	PP515	Africa	Afar	Manda Inakir	Basalt	Sub-Alkaline	0.5	0.5	Stratigraphic	12.2436	42.3528	47.38538834	2.214554	14.23786316	11.49873694	11.24467602	10.18290355	0.192130256	0.303363562	2.45724485	0.283139324									185				6	413	23	115	17			181	15.4	31.5		18.4	3.9	1.4	4.6
Deniel_1994	JA25	Africa	Afar	Manda Inakir	Basalt	Alkaline	0.5	0.5	Stratigraphic	12.2764	42.3464	45.67052165	2.438766918	14.31494699	12.4298232	11.83519239	9.601363873	0.194691477	0.686543628	2.469507677	0.358642194									147				12	394	28	155	24			245	21.1	47		26.3	5.5	1.4	5.4
Deniel_1994	JA26	Africa	Afar	Manda Inakir	Basalt	Sub-Alkaline	0.5	0.5	Stratigraphic	12.2772	42.3394	45.94416694	2.491817212	14.63170355	12.95114582	11.6147513	8.700766712	0.195638541	0.658992982	2.43003662	0.380980318									129				12	402	28	157	25			232	22.4	50		28.9	6.3	1.8	6
Deniel_1994	JV86	Africa	Afar	Manda Inakir	Basalt	Alkaline	0.5	0.5	Stratigraphic	12.1958	42.2722	46.76648263	3.914956039	14.27031903	14.3780858	9.574400261	5.334888281	0.263701702	0.77082036	3.4382645	1.288081391									6				13	480	67	331	50			426	45.2	109		66.9	15.8	4.2	13
Deniel_1994	PG55-W1	Africa	Afar	Manda Inakir	Basalt	Sub-Alkaline	0.5	0.5	Stratigraphic	12.2078	42.2617	47.58959699	2.790499231	14.33530832	12.13453325	11.40377303	7.887945479	0.191406084	0.715254315	2.740129208	0.211554093									116				13	383	29	151	24			230	13.5	32.8		18.1	4.3	1.3	4
Deniel_1994	PG55-W2	Africa	Afar	Manda Inakir	Basalt	Alkaline	0.5	0.5	Stratigraphic	12.2125	42.2597	47.71494527	3.592320423	14.22721252	14.41347332	8.656071527	5.114490093	0.263842743	1.024927578	3.663355007	1.329361512									4				18	491	71	350	52			440	55.1	113		63.9	14.9	4.9	15.4
Deniel_1994	PP689	Africa	Afar	Manda Inakir	Basanite	Alkaline	0.2	0.2	Stratigraphic	12.2825	42.3944	44.66652978	4.181113519	14.66449083	16.08199233	10.02447461	5.88415244	0.265143784	0.683255136	2.906383787	0.642463785									34				17	440	39	222	36			378	28.1	68	7.6	36	8.8	3	8.9
Deniel_1994	PP690	Africa	Afar	Manda Inakir	Basalt	Alkaline	0.2	0.2	Stratigraphic	12.3186	42.3686	45.63008562	3.591725143	14.98407024	14.40564871	10.02647779	6.040168761	0.202350712	1.173634131	3.510784858	0.435054031									40				18	426	34	182	29			296	24.3	60		34.9	7.8	2.4	7.4
Deniel_1994	PP691	Africa	Afar	Manda Inakir	Basalt	Sub-Alkaline	0.2	0.2	Stratigraphic	12.3611	42.3356	48.81190789	2.416929625	14.58214207	11.14762465	10.87618331	8.670735031	0.201410802	0.604232406	2.336365304	0.352468904									121				14	418	29	159	24			254	18.3	44.5	4.8	24.2	5.7	2	5.9
Deniel_1994	PG55-Y1	Africa	Afar	Manda Inakir	Basalt	Sub-Alkaline	0.2	0.2	Stratigraphic	12.3444	42.3386	47.16302332	3.604688802	14.78123788	13.95064106	9.938066613	6.524688111	0.211448226	0.644413641	2.879723456	0.302068894									56				11	461	32	179	28			252	21.7	52.5		28.7	7.3	2.2	6.8
Deniel_1994	PG55-Y2	Africa	Afar	Manda Inakir	Basalt	Alkaline	0.2	0.2	Stratigraphic	12.3447	42.34	46.30650602	4.072003779	14.03136277	15.38055202	9.648442451	5.917443915	0.230680017	0.902660936	3.129224579	0.381123506									38				17	446	38	214	35			318	26.1	61.4		35.6	8.4	2.5	7.8
Deniel_1994	PG55-Z	Africa	Afar	Manda Inakir	Basalt	Sub-Alkaline	0.2	0.2	Stratigraphic	12.3692	42.3364	48.07391387	2.220341686	14.95967769	11.17628579	11.57390779	8.439307764	0.180842309	0.673135262	2.561932714	0.140655129									118				14	422	28	152	23			225	18.8	44.7		25.2	6	1.7	5.7
Hart_1989	BT73	Africa	Ethiopia	Main Rift	Basalt	Sub-Alkaline	10.6	0	K-Ar	8.2161	38.2917	50.46581019	3.207268749	14.55054832	13.68040913	8.42292304	4.344670765	0.16394984	1.516536022	3.156034424	0.491849521		1.6		29.9			36		59				29.1	363		344				566	34.4	82		37	9.4	2.6		1.2
Hart_1989	ET57	Africa	Ethiopia	Main Rift	Trachybasalt	Alkaline	10.5	0	K-Ar	8	38.5	49.43727807	3.435715954	15.69731301	12.95500477	7.601778713	4.567239173	0.205731494	1.717857977	3.734026621	0.648054207		2.01		23.3			3.3		16				26.2	756		321				592	35	82		54.7	11.43	2.6		1
Hart_1989	BT122	Africa	Ethiopia	Main Rift	Basalt	Sub-Alkaline	9.5	0	K-Ar	8.3597	38.4	49.09618043	2.203360684	16.4946029	12.38581058	9.190870261	6.059241881	0.18361339	0.642646866	3.396847721	0.346825293		1.63		26.2			35		82				5	565		180				265	16.8	41		21	5.6	1.8		0.6
Hart_1989	BT72	Africa	Ethiopia	Main Rift	Basaltic Andesite	Sub-Alkaline	9.3	0	K-Ar	8.2161	38.2917	52.31180033	3.045900058	13.39991603	13.45759802	8.432441436	4.384869547	0.224865105	1.604719158	2.688160118	0.44973021		1.62		35.1			13		28				26.1	331		296				418	31.7	72		39	9	2.4		1.1
Hart_1989	BT57	Africa	Ethiopia	Main Rift	Basaltic Andesite	Sub-Alkaline	9.1	0	K-Ar	8.2161	38.2917	52.01144622	2.738516155	13.77402363	12.86632057	9.121600277	4.479357279	0.254508936	1.150380392	3.298435815	0.305410724		1.37		36.3			4.7		0				18.7	396		233				244	26.2	63		26	7.6	2.1		1.1
Hart_1989	BT68	Africa	Ethiopia	Main Rift	Basalt	Sub-Alkaline	8.6	0	K-Ar	8.2161	38.2917	51.93501544	3.282366599	13.41577875	13.25758299	8.558694216	4.519644974	0.173832499	1.441787198	3.006279689	0.409017645		1.78		32.8			16		15				31.7	450		233				441	27.9	67		33	7.4	2.3		0.8
Hart_1989	BT69	Africa	Ethiopia	Main Rift	Basalt	Sub-Alkaline	8.5	0	K-Ar	8.2161	38.2917	50.53356596	3.558268545	13.94595164	13.28899478	8.982833559	4.799048066	0.194833148	1.292051402	2.932751596	0.471701306		1.97		33.6			7.3		18				37	463		230				379	26.7	65		28	5.3	2.3		0.7
Hart_1989	BT62	Africa	Ethiopia	Main Rift	Basalt	Alkaline	8.5	0	K-Ar	8	38.5	47.41163483	3.226204616	15.84912171	13.77994265	8.571889935	6.316678941	0.208815833	0.783059373	3.320171741	0.532480374		3.74		26.1			58		88				16.6	824		215				263	21.1	51		27	7.3	2.2		1.2
Hart_1989	BT60	Africa	Ethiopia	Main Rift	Basalt	Alkaline	8.5	0	K-Ar	8	38.5	46.45183126	3.241550291	15.27268887	15.49112157	8.384394504	6.59738601	0.238960438	0.612985472	3.210381539	0.498700045		2.5							77				3.3	452		313				326
Hart_1989	E835	Africa	Ethiopia	Main Rift	Basalt	Sub-Alkaline	5	0	K-Ar	8	38.5	47.49395711	2.025261538	16.11814364	12.2001902	10.07383978	8.636218892	0.188884496	0.419743324	2.560434277	0.283326744		4.54							129				4.8	1648		91				1888
Hart_1989	ET5	Africa	Ethiopia	Main Rift	Basalt	Sub-Alkaline	3.4	0	K-Ar	8	38.5	51.5158898	3.355480534	13.74100157	13.08687843	8.759245198	4.549455203	0.226443472	1.214560439	3.015815327	0.535230024		1.82		35.2			13		15				26	351		299				350	29.6	70		41	9.2	2.6		1.2
Hart_1989	E8336	Africa	Ethiopia	Main Rift	Basalt	Sub-Alkaline	2.1	0	K-Ar	8	38.5	46.01189829	1.83603716	12.67067403	9.913121748	10.98595861	15.05146947	0.16140986	0.67590379	2.340442974	0.353084069		0.87		32.4			1366		410				14.2	464		104				265	17.7	39		18	4.3	1.4		0.4
Hart_1989	BT24	Africa	Ethiopia	Main Rift	Basalt	Sub-Alkaline	0.13	0	K-Ar	8.25	38.47	47.73386802	2.60127313	15.34447496	11.04050763	10.20265881	8.562945789	0.182190336	0.890708309	2.894802004	0.546571008		1.64		33.1			277		134				15	617		144				382	22.3	51		32	6	2		0.7
Hart_1989	7622	Africa	Afar		Basalt	Sub-Alkaline	10	0	K-Ar	11	40.5	49.07163706	2.050602713	14.53785505	12.07913343	12.0791722	6.978170426	0.204040071	0.244848085	2.519894876	0.234646082		1.11		45.1			157		53				1.8	240		178				115	12.8	27		20	4.8	1.5		0.9
Hart_1989	7627	Africa	Afar		Basalt	Sub-Alkaline	6	0	K-Ar	11	40.5	51.28103517	3.157773757	14.47733336	13.54963794	8.070987238	4.428954247	0.221952149	1.341801628	2.945910342	0.524614171		0.54		39.3			0		18				31.3	274		401				555	30.6	71		42.2	9.85	2.7		1.3
Hart_1989	7632	Africa	Afar		Basalt	Sub-Alkaline	0.4	0	K-Ar	11	40.5	49.5835362	3.261681017	14.53293346	13.11161058	9.705246575	5.545855185	0.239389433	0.63837182	2.952469667	0.428906067		0.42		40			24		40				16.6	254		349				226	29.2	64		36	9.3	2.9		1.6
Hart_1989	767	Africa	Afar		Basalt	Sub-Alkaline	0.4	0	K-Ar	11	40.5	50.2398571	2.782044825	14.32804038	13.30822224	10.00720886	5.339895562	0.214003448	0.774488669	2.690329062	0.315909852		0.49							40				13.2	254		292				416				30.7	7.49
Hart_1989	1371	Africa	Afar		Basalt	Sub-Alkaline	3.8	0	K-Ar	11	40.5	49.29592995	3.65864293	13.75770689	14.49056028	9.322988183	4.948742917	0.221735935	0.655128899	3.21517106	0.433392964		0.52		38.7			11		23				15.5	293		275				209	26.6	53		35	8.5	2.4		1.3
Hart_1989	76157	Africa	Afar		Basalt	Sub-Alkaline	3.7	0	K-Ar	11	40.5	47.63112385	2.935194627	16.34599767	14.211346	9.412865529	5.151772639	0.232791298	0.657888451	2.945315988	0.475703957		0.19		34.3			53		36				13.2	279		330				319	24.9	50		29	8.4	2.3		1.2
Hart_1989	7610	Africa	Afar		Basalt	Sub-Alkaline	3.7	0	K-Ar	11	40.5	49.46886143	2.626753595	14.64190407	12.76781026	10.99640954	6.282235785	0.249691406	0.359555625	2.327123908	0.279654375		0.7							68				7.1	218		248				104
Hart_1989	76178	Africa	Afar		Basalt	Sub-Alkaline	3.7	0	K-Ar	11	40.5	50.93105708	3.301180508	13.95177817	13.84625548	8.631527017	4.411669364	0.252383831	0.948963204	3.200226976	0.524958368		0.48		34.2			18		18				18.7	278		350				279	31.1	73		40	9.5	2.7		1.4
Hart_1989	K765	Africa	Afar		Basaltic Andesite	Sub-Alkaline	3.7	0	K-Ar	11	40.5	52.825122	2.940361877	13.90081425	12.94501008	7.8274461	4.380125279	0.212922757	0.699603343	3.63996522	0.628629091		0.5							44				24.9	283		392				286	37.7	88		45	11.2	2.8		2.3
Hart_1989	1351	Africa	Afar		Basalt	Sub-Alkaline	3.2	0	K-Ar	11	40.5	49.96491577	4.211984509	14.53234466	12.5464259	9.292316536	5.469591258	0.199620119	0.509031303	2.724814623	0.548955327		0.51		38.8			134		65				14	270		405				299	31.3	71		43	10.8	2.91		1.8
Hart_1989	7689	Africa	Afar		Basaltic Andesite	Sub-Alkaline	3.2	0	K-Ar	11	40.5	54.13890582	1.442902543	17.37495145	8.996938241	8.196488055	4.589231699	0.150302348	1.482983169	3.33671213	0.29058454		0.14		23.3			55		64				28	271		374				475	39.5	83		36	7.3	1.9		1
Hart_1989	76104	Africa	Afar		Basalt	Sub-Alkaline	3.1	0	K-Ar	11	40.5	46.23270652	2.0977836	16.25273119	13.51225187	11.55817663	6.670137175	0.224035142	0.376786375	2.830989518	0.244401973		0.63		37.2			85		50				4	236		179				124	12	29		17	4.8	1.5		1
Hart_1989	76138	Africa	Afar		Basalt	Sub-Alkaline	2.8	0	K-Ar	11	40.5	47.01473681	2.160052757	16.12288183	14.29034681	9.942443792	7.089933931	0.217038794	0.361731323	2.563124803	0.237709155		1.58		40.1			100		89				5	200		173				93	10.8	25		18	4.7	1.5		0.9
Hart_1989	1331	Africa	Afar		Basalt	Sub-Alkaline	2.8	0	K-Ar	11	40.5	48.21550938	3.21237203	14.52550831	12.59754238	10.91408385	6.604317652	0.189549902	0.61853126	2.713556497	0.409028737		0.16		37			262		99				26	328		273				188	25.6	58		33	7.7	2.2		1.6
Hart_1989	7656	Africa	Afar		Basalt	Sub-Alkaline	2.8	0	K-Ar	11	40.5	51.16513703	2.453603165	16.02353088	12.51152142	8.081868385	4.656838661	0.210308843	1.101617748	3.405000311	0.390573565		0.49							40				27	256		66				353
Hart_1989	76128	Africa	Afar		Basaltic Andesite	Sub-Alkaline	2.7	0	K-Ar	11	40.5	54.34600131	1.760691698	17.15650748	9.303904395	7.820746845	4.24818055	0.153548695	1.42288457	3.480437077	0.307097389		0.65		23.5			31		42				32	277		331				661	36.8	80		30	6.7	1.9		1
Hart_1989	1341	Africa	Afar		Basalt	Sub-Alkaline	1.9	0	K-Ar	11	40.5	50.54045718	3.458774304	14.41996284	13.69198463	8.167950981	4.174730502	0.252097253	1.02855679	3.388187074	0.877298439		0.45		27.9					15				31	570		553				764	50.6	101		63	14.6	3.8		2
Barberi_1975	S40	Africa	Afar	Boina	Basalt	Sub-Alkaline	1.3	1.3	Stratigraphic	11.25	41.83	48.86945626	1.940226551	15.50160172	10.03209903	12.16683733	7.912486405	0.171790893	0.636636837	2.445493882	0.323371092		0.58		30			291	41	33	29	64		13	343							19.9	38.9		21.2		1.6		0.7
Barberi_1975	G495	Africa	Afar	Boina	Basalt	Sub-Alkaline	1.3	1.3	Stratigraphic	11.25	41.83	47.79706155	2.351513189	14.24199075	11.20481721	10.30576215	9.968371125	0.194255437	0.817917631	2.760472004	0.357838964		0.78		23			370	50	75	25	55		18	382		121				250	19.6	35.9		21.8	4.5	1.7	4.3	0.7
Barberi_1975	S51	Africa	Afar	Boina	Basalt	Alkaline	1.3	1.3	Stratigraphic	11.25	41.83	47.06139591	2.882345577	17.13168779	12.61621333	9.773587289	5.80528757	0.142087458	1.116401456	2.943240201	0.527753415		0.6		22			23	36	25	34	97		26	488		199				487	29	53.2		29.2	5.9	1.9	5.6	0.8
Barberi_1975	S52	Africa	Afar	Boina	Basalt	Alkaline	1.3	1.3	Stratigraphic	11.25	41.83	46.97598644	2.551378799	15.10416249	13.95730139	10.57291374	6.164131178	0.122466182	1.122606672	3.061654559	0.367398547		0.87						42	30	40	88		24	490		199				444	35.5	67.4		26.3	7.6	2.5		1
Barberi_1975	S44	Africa	Afar	Boina	Trachybasalt	Alkaline	1.3	1.3	Stratigraphic	11.25	41.83	47.9071526	3.159833469	13.51593284	15.55090229	8.786375646	4.933417416	0.193667213	1.579916735	3.771414141	0.60138766		0.73		21			18	39	10	21	193		33	462		260				541	48.7	88.3		50.7	10.6	3.6	9.3	1.3
Barberi_1975	S46	Africa	Afar	Boina	Basalt	Alkaline	1.3	1.3	Stratigraphic	11.25	41.83	46.89732648	3.142233831	11.09023705	18.11708312	9.601270038	5.709418333	0.195106022	1.386279631	3.388683543	0.472361948		1.26						36	23	27	104		30	463		266				484	36.6	58.3		28	7.7	2.1		0.9
Barberi_1975	S45	Africa	Afar	Boina	Basalt	Alkaline	1.3	1.3	Stratigraphic	11.25	41.83	48.10172006	3.41465983	12.10466239	16.05457526	10.41777954	5.029977953	0.102235324	1.022353243	3.220412714	0.531623686		1.08
Brotzu_1980	493	Africa	Ethiopia	Boseti	Basalt	Alkaline				8.62	39.52	47.27368695	2.213585085	14.76734159	11.32519657	10.52210992	9.137355785	0.1819385	0.990554056	3.103062197	0.485169334
Brotzu_1980	463	Africa	Ethiopia	Boseti	Basalt	Sub-Alkaline				8.62	39.52	48.0291536	2.26092755	15.9198339	11.18080945	10.6408792	7.342828925	0.176310864	0.923039229	2.986913461	0.539303819				32			86	46	73				21.8	319		172			0.23	430	24	63.5				1.67		0.4
Brotzu_1980	475	Africa	Ethiopia	Boseti	Basalt	Sub-Alkaline				8.62	39.52	45.94696416	2.439135344	15.5569242	12.38943132	11.36280123	8.616295177	0.178473318	0.475928848	2.677099767	0.356946636				41			36	52	57				25.6	325		0			0	223	14	59				2.1		0.8
Brotzu_1980	607M	Africa	Ethiopia	Boseti	Basalt	Sub-Alkaline				8.62	39.52	47.94063879	1.833409594	14.46580317	10.63639279	11.05082596	10.27515267	0.161178865	0.614494425	2.649377601	0.372726126				30			110	53	204				10.3	958		0			0	215	18	75.7				2.04		0.6
Brotzu_1980	606M	Africa	Ethiopia	Boseti	Basalt	Sub-Alkaline				8.62	39.52	47.90942897	1.940225767	14.36979709	10.61824526	11.1664035	10.20639596	0.161685481	0.626531237	2.62738906	0.373897674				32			112	54	213				18.3	1055		0			0.21	210	18	34.5				1.58		0.6
Brotzu_1980	460	Africa	Ethiopia	Boseti	Basalt	Sub-Alkaline				8.62	39.52	48.13439049	1.991627725	14.5307533	10.61046377	10.60846605	10.10039775	0.162581855	0.670650152	2.763891537	0.42677737				34			158	56	193				13.8	0		225			0	267	20	19.8				1.94		0.4
Brotzu_1980	470	Africa	Ethiopia	Boseti	Basalt	Sub-Alkaline				8.62	39.52	48.38830225	2.075528524	15.22054251	10.50809366	10.57095165	9.329704197	0.17296071	0.640972044	2.736848887	0.35609558
Brotzu_1980	481	Africa	Ethiopia	Boseti	Basalt	Sub-Alkaline				8.62	39.52	47.68301644	2.125737686	14.94061132	10.77946469	10.99137353	9.268619296	0.191417138	0.816041482	2.790660375	0.413058034				33			73	52	143				18.9	0		162			0.25	316	22	27.8				1.72		0.7
Brotzu_1980	492	Africa	Ethiopia	Boseti	Basalt	Sub-Alkaline				8.62	39.52	47.82969054	2.006840163	15.32496124	10.93886611	10.39908084	9.122000739	0.172304458	0.800708954	2.969718019	0.435828924				28			85	47	89				18.3	1076		170			0	361	22	28.5				2.03		0.7
Brotzu_1980	473	Africa	Ethiopia	Boseti	Basalt	Sub-Alkaline				8.62	39.52	48.31281119	2.127107129	15.1543661	10.42741704	11.05281503	8.681446798	0.173018283	0.85491387	2.829357807	0.386746751
Brotzu_1980	471	Africa	Ethiopia	Boseti	Basalt	Sub-Alkaline				8.62	39.52	48.66576574	1.905101434	15.4121698	10.29895416	11.10805175	8.275599352	0.161278428	0.846711749	2.983650924	0.34271666				34			74	48	121				25	378		100			0.43	317	22	26				2.3		0.8
Brotzu_1980	474	Africa	Ethiopia	Boseti	Basalt	Sub-Alkaline				8.62	39.52	48.54580247	2.038298087	15.30741682	10.68823579	11.18036773	8.163282934	0.171539938	0.716431506	2.825363685	0.363261045
Brotzu_1980	462	Africa	Ethiopia	Boseti	Basalt	Sub-Alkaline				8.62	39.52	48.36856023	1.988029806	15.35086933	10.42593539	11.47728548	8.126328022	0.163961221	0.7788158	2.992292286	0.327922442
Brotzu_1980	611M	Africa	Ethiopia	Boseti	Basalt	Sub-Alkaline				8.62	39.52	48.42626674	2.094491687	15.54173542	10.79691442	10.47245844	8.276783576	0.172011395	0.809465386	2.964666978	0.445205963
Brotzu_1980	453	Africa	Ethiopia	Boseti	Basalt	Sub-Alkaline				8.62	39.52	48.26837288	2.253265052	15.57076881	11.0313956	10.31651847	8.063253414	0.171773569	0.737615914	3.051506931	0.535529362				35			80	55	101				16.2	495		149			0.27	481	25	59.7				2.15		0.5
Brotzu_1980	455	Africa	Ethiopia	Boseti	Basalt	Sub-Alkaline				8.62	39.52	48.11412751	2.243456404	15.64410224	11.11305544	10.20572355	8.012344298	0.170262316	0.791219	3.174891428	0.53081781				31			71	47	81				9.8	384		129			0.32	387	22	46.5				2		0.4
Brotzu_1980	458	Africa	Ethiopia	Boseti	Basalt	Sub-Alkaline				8.62	39.52	48.69792008	2.228668531	15.22755422	10.98435691	10.53827428	7.805382095	0.181520514	0.806757839	3.005172951	0.524392596				38			111	57	100				14.5	448		198			0.29	499	27	26.7				2.36		0.5
Brotzu_1980	452	Africa	Ethiopia	Boseti	Basalt	Sub-Alkaline				8.62	39.52	48.56805964	2.248615066	15.48708304	10.85558021	10.35173242	7.768863764	0.182320141	0.860956219	3.119700181	0.557089318				30			70	44	76				15.6	367		202			0.4	426	24	51.1				1.86		0.4
Brotzu_1980	605M	Africa	Ethiopia	Boseti	Basalt	Sub-Alkaline				8.62	39.52	48.02537543	2.060695669	16.17087784	10.93328176	11.03436548	7.562651594	0.162419363	0.751189554	2.893094905	0.406048408				32			39	51	98				11.4	649		0			0	238	18	39.5				1.84		0.7
Brotzu_1980	488	Africa	Ethiopia	Boseti	Basalt	Alkaline				8.62	39.52	48.4143289	2.248312233	15.64744657	10.8841622	10.39466329	7.702737876	0.171396	0.917472705	3.175867056	0.443613176				33			51	47	74				18.3	1047		115			0.12	480	27	34.4				2.35		0.7
Brotzu_1980	489	Africa	Ethiopia	Boseti	Basalt	Alkaline				8.62	39.52	47.83625276	2.453656858	15.38563521	11.63818521	10.17664238	7.491698193	0.191063444	0.955317219	3.408974077	0.462574654
Brotzu_1980	497	Africa	Ethiopia	Boseti	Basalt	Sub-Alkaline				8.62	39.52	48.87679977	3.017341551	15.3967086	11.39142536	10.89136299	5.931349486	0.196333868	0.733668665	3.234342142	0.330667567				36			27	49	29				12.5	805		199			0.22	234	20	29.4				1.84		0.6
Brotzu_1980	495	Africa	Ethiopia	Boseti	Basalt	Sub-Alkaline				8.62	39.52	51.46273265	2.3678548	15.5587369	11.3426383	8.77020898	5.375945018	0.203249339	1.189008634	3.404426429	0.325198943
Brotzu_1980	496	Africa	Ethiopia	Boseti	Basalt	Alkaline				8.62	39.52	50.24451591	2.674190945	16.20660626	11.58014694	8.950971202	4.985095573	0.181643159	1.30177597	3.481493872	0.393560177
Brotzu_1980	499	Africa	Ethiopia	Boseti	Basalt	Alkaline				8.62	39.52	49.68693488	3.11618325	14.63999079	13.18192055	8.761736022	5.382498341	0.202349562	1.234332326	3.389355159	0.404699123				34			26	41	22				22.3	526		265			0.25	414	30	77.8				1.96		0.8
Brotzu_1980	500	Africa	Ethiopia	Boseti	Basalt	Sub-Alkaline				8.62	39.52	49.09715041	3.181284612	15.187088	13.43663782	8.865044699	5.30889534	0.212761073	1.134725722	3.171153132	0.405259186				34			25	45	30				16.6	885		221			0.18	410	31	35				2.49		0.8
Brotzu_1980	498	Africa	Ethiopia	Boseti	Basalt	Alkaline				8.62	39.52	49.30769072	3.14235488	14.71147494	13.40842019	8.800614471	5.365242576	0.2020807	1.313524548	3.34443558	0.404161399				34			22	44	21				29.4	812		170			0.25	405	30	71.5				2		0.9
Brotzu_1980	624M	Africa	Ethiopia	Boseti	Basalt	Alkaline				8.62	39.52	49.63202857	3.046959127	14.98172594	13.24770859	8.9586672	4.828569779	0.192332968	1.255225687	3.421502275	0.435279875				36			24	46	20				28.8	482		268			0.26	402	31	39.6				2.45		1
Brotzu_1980	451	Africa	Ethiopia	Boseti	Trachybasalt	Alkaline				8.62	39.52	47.8261497	2.995459228	15.45292649	12.60545307	9.381049677	5.667085026	0.192276099	0.850062754	4.503308637	0.526229324
Brotzu_1980	469	Africa	Ethiopia	Boseti	Trachybasalt	Alkaline				8.62	39.52	49.22725673	3.608174469	14.67594559	13.22137695	8.797459099	4.277105691	0.233112396	0.98312619	4.114940546	0.861502331
Brotzu_1980	484	Africa	Ethiopia	Boseti	Trachybasalt	Alkaline				8.62	39.52	48.55086406	3.909185133	13.76316735	13.87639801	9.205827165	4.344664306	0.263312988	0.921595459	4.223135234	0.941850304				36			30	33	0				13.2	503		186			0.27	456	32	38.4				3.26		1.1
Brotzu_1980	477	Africa	Ethiopia	Boseti	Trachybasalt	Alkaline				8.62	39.52	50.11397393	3.162434242	15.05439943	11.6539137	8.21424613	4.203107491	0.171761604	1.313471091	4.849739412	1.262952972				27			33	20	0				25.4	561		239			0.26	443	40	78.5				3.97		1.4
Brotzu_1980	472	Africa	Ethiopia	Boseti	Basalt	Sub-Alkaline				8.62	39.52	48.39821536	1.94277362	15.28046816	10.34049413	11.36472237	8.80791149	0.171125138	0.614037258	2.727936016	0.35231646				35			79	50	152				18	336		0			0.3	243	17	31				1.85		0.7
Brotzu_1980	461	Africa	Ethiopia	Boseti	Basalt	Sub-Alkaline				8.62	39.52	50.84198671	1.885301171	15.57156859	10.22909181	9.589558929	7.510632232	0.163053074	0.896791908	2.975718605	0.336296966				31			75	47	57				22.4	409		175			0.31	357	21	64.9				1.67		0.6
Brotzu_1980	501	Africa	Ethiopia	Boseti	Basalt	Sub-Alkaline				8.62	39.52	49.02015151	2.191916934	13.71715758	10.67685971	11.02019067	9.151505723	0.181817995	0.818180975	2.868683913	0.353534989
Brotzu_1980	504	Africa	Ethiopia	Boseti	Basalt	Sub-Alkaline				8.62	39.52	49.66748472	2.075472055	14.56940284	10.67250473	9.051935051	9.277976562	0.17466844	1.181580625	2.948814256	0.380160723				28			74	47	149				25.2	200		217			0	366	30	71				1.91		0.8
Brotzu_1980	483	Africa	Ethiopia	Boseti	Basalt	Alkaline				8.62	39.52	47.60798726	2.393472955	16.24142362	11.88399146	9.976156182	7.240758519	0.181018963	0.764302288	3.308624379	0.402264362
Brotzu_1980	464	Africa	Ethiopia	Boseti	Basalt	Sub-Alkaline				8.62	39.52	47.65662628	2.284217518	15.90902157	12.26390952	11.06889546	7.063967831	0.171064748	0.462881083	2.898038085	0.221377909				38			31	54	56				0	334		0			0	202	11	0				2.1		0.6
Brotzu_1980	480/2	Africa	Ethiopia	Boseti	Basalt	Sub-Alkaline				8.62	39.52	47.31774349	2.178310442	18.21309564	10.69935665	11.32519734	6.171879585	0.161356329	0.494153758	3.146448416	0.292458346
Brotzu_1980	459	Africa	Ethiopia	Boseti	Basalt	Sub-Alkaline				8.62	39.52	49.10284809	2.041698465	16.82359535	10.58381571	10.89246131	6.135303888	0.183752862	0.735011448	3.154424129	0.347088739
Brotzu_1980	490	Africa	Ethiopia	Boseti	Basalt	Alkaline				8.62	39.52	47.7914408	2.420709801	16.05101354	11.72946999	9.964083497	6.89048516	0.180799902	0.783466243	3.776709067	0.411821999
Brotzu_1980	465/2	Africa	Ethiopia	Boseti	Basalt	Sub-Alkaline				8.62	39.52	48.97544645	2.101994073	17.04950748	11.33037561	9.687450947	6.336445903	0.182782093	0.700664691	3.361159605	0.27417314
Brotzu_1980	465/1	Africa	Ethiopia	Boseti	Basalt	Sub-Alkaline				8.62	39.52	49.57109741	2.332638725	16.53043114	11.18806238	9.370946914	6.260761947	0.19186206	0.817938254	3.423223065	0.313038097
Brotzu_1980	476	Africa	Ethiopia	Boseti	Basalt	Sub-Alkaline				8.62	39.52	47.66450004	2.139050383	20.00819297	9.332515382	11.72441766	5.166008471	0.141258044	0.504493015	2.996688508	0.32287553
Brotzu_1980	502	Africa	Ethiopia	Boseti	Basalt	Alkaline				8.62	39.52	49.07624099	2.571238699	15.88296661	11.81866021	9.616837653	6.175022072	0.182213766	0.961683765	3.350708698	0.364427532				29			33	44	35				21.4	502		229			0.2	334	32	37.2				1.94		0.8
Brotzu_1980	482	Africa	Ethiopia	Boseti	Basalt	Alkaline				8.62	39.52	47.56494267	2.646987039	16.39717543	12.56860369	9.426102699	6.415407518	0.191957075	0.838549329	3.495639372	0.454635178
Brotzu_1980	491	Africa	Ethiopia	Boseti	Basalt	Alkaline				8.62	39.52	47.35158617	2.583919211	16.18242737	12.68379671	9.545301555	6.292603255	0.20266033	0.942370536	3.769482143	0.445852727
Brotzu_1980	601	Africa	Ethiopia	Boseti	Basalt	Sub-Alkaline				8.62	39.52	47.54622819	1.952430221	19.76709146	10.03646654	12.2406247	4.774855256	0.141627063	0.475462282	2.771843941	0.293370344
Brotzu_1980	503	Africa	Ethiopia	Boseti	Basalt	Sub-Alkaline				8.62	39.52	50.38688977	2.282014935	17.38388266	10.79857175	8.904929392	5.071144301	0.172418906	0.953375129	3.661366185	0.385406967
Brotzu_1980	494	Africa	Ethiopia	Boseti	Basalt	Alkaline				8.62	39.52	49.7952476	2.767524917	16.27183446	12.08563183	9.312620342	4.413899229	0.181808206	1.191853797	3.595762301	0.383817324
Brotzu_1980	321	Africa	Ethiopia	Boseti	Basalt	Sub-Alkaline				8.62	39.52	48.43989144	1.639813563	16.96150716	9.689531583	11.65977864	7.253408458	0.1710235	0.714274619	2.937580125	0.533190913							118		55				5	500		126				250	12	17
Brotzu_1980	330	Africa	Ethiopia	Boseti	Basalt	Sub-Alkaline				8.62	39.52	48.79740525	1.755448349	16.85433357	10.05610311	11.47637042	6.788410088	0.182647805	0.761032521	3.013688783	0.314560109							92		52				6	501		126				288	15	16
Brotzu_1980	335	Africa	Ethiopia	Boseti	Basalt	Sub-Alkaline				8.62	39.52	48.90966485	2.30187094	17.96681566	10.75666735	10.6028657	4.776891465	0.183334854	0.825006841	3.289842096	0.387040247							57		26				6	629		139				351	15	23
Brotzu_1980	328	Africa	Ethiopia	Boseti	Basalt	Alkaline				8.62	39.52	48.06792467	2.971063314	14.73279849	13.15510466	10.7101217	5.492893686	0.22461647	0.796367486	3.348827378	0.500282139							62		35				7	479		130				352	16	25
Brotzu_1980	331	Africa	Ethiopia	Boseti	Trachybasalt	Alkaline				8.62	39.52	49.37322972	2.950833815	15.11922068	13.31038389	8.457028873	4.644267655	0.243367737	1.216838687	4.177812825	0.50701612							23		13				8	475		159				584	17	31
Brotzu_1980	332	Africa	Ethiopia	Boseti	Trachybasalt	Alkaline				8.62	39.52	49.60598386	3.164397253	14.91932166	13.16163692	8.610811756	4.533607603	0.243415173	1.115652878	4.077204153	0.567968738							25		15				9	480		163				591	17	32
Brotzu_1980	329	Africa	Ethiopia	Boseti	Trachybasalt	Alkaline				8.62	39.52	49.59390823	2.936947802	15.01894341	13.31953022	8.304473095	4.435803922	0.243057749	1.458346495	4.121854329	0.567134748							22		14				9	485		166				599	18	32
Mohr_1980	B766	Africa	Ethiopia	Sagatu	Trachybasalt	Alkaline				7.85	39.38	49.20028893	3.61159839	16.71654112	11.43328862	8.84325663	4.674440202	0.227014756	1.052522959	4.241048395	0							2	25	3	19	94		20	728	29	246
Mohr_1980	73/148	Africa	Ethiopia	Sagatu	Basalt	Sub-Alkaline				7.85	39.38	48.63538792	2.759889604	13.72789533	11.70397629	10.93734028	9.056526628	0.204436267	0.705305121	2.269242564	0							200	116	5	83	84		7	435	17	154
Mohr_1980	73/154	Africa	Ethiopia	Sagatu	Basalt	Alkaline				7.85	39.38	48.41457158	3.683940482	17.0343766	12.56028733	7.952796306	5.500256542	0.205233453	0.985120575	3.663417137	0							6	60	10	22	99		12	640	55	190
Mohr_1980	73/142	Africa	Ethiopia	Sagatu	Basalt	Alkaline				7.85	39.38	48.84863371	3.735543957	16.93787739	12.40405281	8.320540375	5.025074199	0.20468734	1.074608536	3.448981681	0							14	44	20	22	93		11	650	27	228
Mohr_1980	73/147	Africa	Ethiopia	Sagatu	Basalt	Alkaline				7.85	39.38	50.26672138	3.744357817	16.13664341	12.70004103	7.416906032	4.667624128	0.194911777	1.07714403	3.79565039	0							4	49	7	18	76		15	734	29	217
Mohr_1980	EMD26	Africa	Ethiopia	Sagatu	Basalt	Alkaline				7.85	39.38	46.9667319	4.552477083	16.65465032	12.28756824	10.3924194	4.779070965	0.195694716	0.906375528	3.265011845	0							18	58	18	44	103		13	555	24	230
Mohr_1980	EMD52	Africa	Ethiopia	Sagatu	Basalt	Alkaline				7.85	39.38	48.87790817	3.40745316	16.75931645	12.73419806	8.214947499	4.982499485	0.205888409	1.070619724	3.747169034	0							23	85	28	29	99		12	652	43	267
Mohr_1980	EMD19	Africa	Ethiopia	Sagatu	Basalt	Sub-Alkaline				7.85	39.38	49.24437134	2.549604195	14.59854015	11.44237689	11.38069292	7.710496556	0.236455228	0.616839725	2.220623008	0							116	54	70	31	74		7	471	31	154
Mohr_1980	BOLALO	Africa	Ethiopia	Sagatu	Basalt	Sub-Alkaline				7.85	39.38	48.78224232	2.641044086	16.1545576	11.07799815	10.02980166	7.070188059	0.205528723	0.924879252	3.113760148	0							79	25	40	37	61		10	495	26	174
Mohr_1980	KA119	Africa	Ethiopia	Sagatu	Basalt	Sub-Alkaline				7.85	39.38	49.21214651	3.527079203	13.02306167	14.3587603	9.464677032	6.261087342	0.219138057	0.980903684	2.953146196	0							38	30	33	101	113		11	435	43	287
Trua_1999	GX4	Africa	Ethiopia	Chilalo	Basalt	Sub-Alkaline	1.8	0.5	Stratigraphic	7.55	39.09	45.7559145	3.437253851	15.97312084	12.27925981	11.01943146	8.08765612	0.161753122	0.545916788	2.335310705	0.404382806		0.67				446	165		84				21	473	24	181	19			198
Trua_1999	GX4	Africa	Ethiopia	Chilalo	Basalt	Alkaline	1.8	0.5	Stratigraphic	7.55	39.09	46.31692428	3.502704707	18.29528662	11.50848049	10.66040563	5.746466274	0.152291509	0.507638363	2.873233137	0.436568993		0.67				393	97		55				18	723	24	125	19			234
Trua_1999	LA37	Africa	Ethiopia	Eastern Margin	Trachybasalt	Alkaline	1.76	0	Stratigraphic	7.58	39.05	49.59811165	2.751516698	18.37042031	10.54535971	7.748756583	4.875849442	0.171969794	1.224020296	4.046348085	0.667647434		0.94		18		299	14		9				14	727	31	187	25		0.1	547	29	72	8.9	37	7.9	2.67	7.5	1.04
Trua_1999	AS21	Africa	Ethiopia	Galo Salen	Basalt	Alkaline	0.3	0.3	Stratigraphic	8.05	39.09	45.76110025	3.432082519	17.79371354	12.6555428	10.65375615	6.026573471	0.173647032	0.429010315	2.747708922	0.326865002		0.98				420	115		43				2	665	22	135	14			185
Trua_1999	AS5	Africa	Ethiopia	Galo Salen	Basalt	Alkaline	0.3	0.3	Stratigraphic	7.56	39.05	45.8381444	3.33609464	18.20058972	12.46577366	10.70202837	5.794806592	0.163233989	0.42848922	2.734169308	0.336670101		0.88				396	119		37				1	675	23	131	9			183
Trua_1999	LA29	Africa	Ethiopia	Galo Salen	Basalt	Alkaline	0.3	0.3	Stratigraphic	8.01	39.03	46.62127752	3.005858886	15.95339294	13.76434574	10.24632303	5.839083985	0.203098573	0.69053515	3.36128139	0.314802789		1.18				465	54		24				8	452	24	128	19			259	26
Trua_1999	LA44	Africa	Ethiopia	Galo Salen	Basalt	Sub-Alkaline	0.3	0.3	Stratigraphic	7.55	38.53	47.32009292	1.760841781	14.5218848	10.91557357	9.79594738	12.14373642	0.182156046	0.637546162	2.448986845	0.27323407		0.88				265	1174		263				7	374	24	131	23			232	22
Trua_1999	LA48	Africa	Ethiopia	Galo Salen	Basalt	Sub-Alkaline	0.3	0.3	Stratigraphic	7.54	38.58	47.75918888	2.095855861	16.17960225	11.13368651	9.841410131	9.082042065	0.172123428	0.779617881	2.652725776	0.303747226		0.91				310	376		64				8	440	23	124	20			307	20
Trua_1999	LA49	Africa	Ethiopia	Galo Salen	Basalt	Sub-Alkaline	0.3	0.3	Stratigraphic	7.54	38.55	48.05630211	1.987977039	16.52252346	10.91631461	9.453033677	9.179179697	0.17242658	0.73027728	2.667540619	0.31442494		0.74		27		278	334		63				9	437	23	130	18		0.2	313	21	47	5.9	23.1	4.9	1.72	4.7	0.7
Trua_1999	LA31	Africa	Ethiopia	Galo Salen	Basalt	Alkaline	0.3	0.3	Stratigraphic	8.01	39.02	48.91520195	2.74482289	15.97732727	11.98131374	10.12921582	4.946826328	0.194595653	1.30071831	3.400302983	0.409675058		2.05				376	37		18				21	469	32	183	25			494	36
Trua_1999	LA30	Africa	Ethiopia	Galo Salen	Basalt	Alkaline	0.3	0.3	Stratigraphic	8.01	39.03	48.99006226	3.04286101	16.01559178	12.93360364	8.773582579	4.939577706	0.202857401	1.349001714	3.357289981	0.395571931		1.13				420	41		20				21	425	31	194	25			487	29
Trua_1999	LA35	Africa	Ethiopia	Galo Salen	Basalt	Sub-Alkaline	0.3	0.3	Stratigraphic	8	39.05	49.33862372	2.732569442	17.28934272	11.77559254	8.990051883	4.9673846	0.172690262	1.086932827	3.240481978	0.406330029		1.13				358	48		22				16	461	29	180	24			487	28
Trua_1999	LA27	Africa	Ethiopia	Galo Salen	Basalt	Alkaline	0.3	0.3	Stratigraphic	7.59	39.03	49.96217916	2.560865342	17.38959153	10.97703288	8.765649747	4.969900722	0.172073956	1.214639688	3.481967105	0.50609987		1.07				331	44		24				12	442	29	172	20			463	29
Trua_1999	AS1	Africa	Ethiopia	Galo Salen	Basalt	Sub-Alkaline	0.3	0.3	Stratigraphic	8.08	39.11	50.31796413	1.995209583	18.09940122	10.34790408	8.978443125	5.649700606	0.162874252	0.916167666	3.288023956	0.244311378		0.9				285	56		14				13	534	25	153	19			410	19
Trua_1999	AS8	Africa	Ethiopia	Galo Salen	Basalt	Alkaline	0.3	0.3	Stratigraphic	8.01	39.04	50.39069178	2.438585687	17.29270929	10.69312336	8.651413951	4.93788305	0.172016418	1.305301052	3.683175062	0.435100351		1.06				324			12				20	460	29	182	26			457	29
Trua_1999	LA43	Africa	Ethiopia	Galo Salen	Trachybasalt	Alkaline	0.3	0.3	Stratigraphic	7.54	38.52	50.52519935	2.556183545	16.86878268	11.12190389	8.540898987	4.473321204	0.182584539	1.572255752	3.753126633	0.40574342		1.16				269			7				17	571	39	225	38			602	43
Trua_1999	LA23	Africa	Ethiopia	Galo Salen	Basalt	Alkaline	0.3	0.3	Stratigraphic	8	39.05	50.47832262	2.633299334	16.93414033	11.46037393	8.386045572	4.699426504	0.182305339	1.336905816	3.494185655	0.3949949		0.98		26		346	46	34	24	71			28	432	31	196	26		0.4	463	26	63	8.2	33	7.2	2.23	6.3	1.05
Trua_1999	LA22	Africa	Ethiopia	Galo Salen	Trachybasalt	Alkaline	0.3	0.3	Stratigraphic	8.01	39.05	50.52814414	2.551210644	16.92708014	11.10245769	8.544530886	4.758210327	0.17210548	1.569197023	3.431985747	0.415077922		1.03				332	43		22				27	429	31	195	25			487	34
Trua_1999	LA24	Africa	Ethiopia	Galo Salen	Basalt	Sub-Alkaline	0.3	0.3	Stratigraphic	7.58	39.03	50.74082414	2.390663705	16.5928269	11.71765176	8.357193035	5.034575683	0.192468688	1.2763713	3.423916662	0.273508136		0.96		29		327	28	39	15	44			24	447	31	187	19		0.3	447	26	58	7.4	30	6.5	1.89	6	0.95
Trua_1999	LA26	Africa	Ethiopia	Galo Salen	Basalt	Alkaline	0.3	0.3	Stratigraphic	7.58	39.03	50.83327991	2.359863363	16.4684027	11.69249502	8.203816841	5.003315456	0.19243521	1.266021117	3.696781663	0.28358873		1.05		24		333	30		16				25	440	32	204	25		0.4	460	27	65	8	30.7	6.5	2.01	6.4	0.93
Simonetti_1995	EL100	Africa	N_Kenya	Mount Elgon	Foidite	Alkaline	18.5	3.5	Stratigraphic	1.13	34.55	40.52957648	3.482931378	9.122445267	13.58482757	15.05557837	11.82576701	0.182246409	2.865318547	2.93619215	0.415116821						189	190		85		84		106	554	16	114	63			947
Simonetti_1995	EL107	Africa	N_Kenya	Mount Elgon	Foidite	Alkaline	18.5	3.5	Stratigraphic	1.13	34.55	40.82676287	2.837781082	7.705507756	14.46264979	17.37881991	11.73432834	0.217494171	2.029945592	2.299224089	0.507486398						124	289		150		92		50	1161	20	145	76			715
Furman_1999	B10C	Africa	Tanganyika	South Kivu Lake	Basalt	Sub-Alkaline	5.75	1.75	Stratigraphic	-2.96	29.17	50.67467143	1.925637514	14.35106695	10.84298309	11.65517443	6.790405971	0.192563751	0.49661178	2.776971994	0.293913094				24		173	245	46.3	147		115		15	353	26	132	29.1		0.14	230	24.8	49.7		20	4.69	1.57		0.81
Furman_1999	R3L	Africa	Tanganyika	South Kivu Lake	Basalt	Alkaline	8.75	1.25	Stratigraphic	-2.65	29.09	45.48613031	2.948644224	14.44936998	11.74332925	10.30505559	9.048588631	0.212788758	1.367927733	3.485682519	0.952483014				23.4		212	221	52.1	143		110		36	727	35	290	65.4		0.38	577	44.8	93		44.9	9.72	3.15		1.31
Furman_1999	R5N	Africa	Tanganyika	South Kivu Lake	Basalt	Alkaline	1.3	1.3	Stratigraphic	-2.42	29.9	46.46822064	2.57424821	14.77659012	11.01614455	10.34766702	9.212565445	0.253370887	1.246584763	3.476248567	0.628359799						218	255		182		101		34	688	31	247	70.3			654	52.1	93.7
Furman_1999	R2J	Africa	Tanganyika	South Kivu Lake	Trachybasalt	Alkaline	5.75	1.75	Stratigraphic	-2.7	28.7	48.86204412	2.360044834	15.70999801	9.396562061	9.480695127	8.174060863	0.172192112	1.914371131	3.29190803	0.638123711				21		192	216	46.8	144		94.9		46	768	29	283	79.4		0.39	701	45.2	91.7		38.9	8.03	2.5		1
Furman_1999	R6C	Africa	Tanganyika	South Kivu Lake	Basalt	Alkaline	5.75	1.75	Stratigraphic	-2.7	28.7	45.26152776	2.231130654	14.82687734	10.43024576	11.69315293	10.21249349	0.223113065	1.166272842	3.184431933	0.770754226													35	667	31
Furman_1999	R4HA	Africa	Tanganyika	South Kivu Lake	Basalt	Alkaline	7	3	Stratigraphic	-2.7	28.7	45.91161478	2.290007711	13.4563285	10.83155814	11.85534966	11.520968	0.20265555	1.053808858	2.310273266	0.567435539													30	652	28
Furman_1999	R3K	Africa	Tanganyika	South Kivu Lake	Basaltic Andesite	Sub-Alkaline	8.75	1.25	Stratigraphic	-2.75	29	52.21816085	2.193528344	16.86782676	11.47691401	6.875086523	4.976059669	0.13201791	1.533438796	3.219205949	0.507761191						135	237		187		124		33	401	76	219	58.3			767	117	99
Furman_1999	R4Q	Africa	Tanganyika	South Kivu Lake	Basalt	Alkaline	7	3	Stratigraphic	-2.4	29.9	45.91946843	2.292423209	13.13578785	10.78822071	11.68527228	12.11129784	0.202869311	0.527460207	2.779309554	0.557890604				30.1		241	442	58.7	268		99.4		28	585	28	191	72.1		0.47	536	49	95.6		40.1	7.88	2.37		1.01
Furman_1999	R5A1	Africa	Tanganyika	South Kivu Lake	Basalt	Alkaline	7	3	Stratigraphic	-2.4	29.9	46.34539018	2.236805248	13.60301472	10.80106494	11.43705851	11.08281333	0.202425814	1.062735525	2.712505911	0.516185826													27	768	27
Furman_1999	R5A3	Africa	Tanganyika	South Kivu Lake	Basalt	Alkaline	7	3	Stratigraphic	-2.4	29.9	45.87172203	2.265769732	13.48335291	10.69428141	11.45022918	11.36930883	0.202300869	1.122769823	2.99405286	0.546212346				29.8		228	411	63.3	248		98.5		31	587	29	203	70.1		0.2	611	49.2	98		40.6	7.82	2.35		1.03
Furman_1999	Z6G	Africa	Tanganyika	South Kivu Lake	Basalt	Sub-Alkaline	7	3	Stratigraphic	-2.25	28.7	47.60048575	1.560007407	15.15435767	11.48477453	10.89979201	9.400564115	0.202598365	0.810393458	2.51221972	0.374806974						230	355		218		103		23	460	31	122	56			536	41.3	68.8
Furman_1999	Z4H1	Africa	Tanganyika	South Kivu Lake	Basalt	Sub-Alkaline	7	3	Stratigraphic	-2.23	28.83	50.02797207	1.449645391	16.27049548	9.969925028	10.15765512	7.288776478	0.162198086	0.84140257	3.335198138	0.496731638				23.2		175	206	46.5	115		91		16	623	25	127	63.7		0	783	59.9	102		32.8	5.44	1.74		0.83
Furman_1999	Z7Z	Africa	Tanganyika	South Kivu Lake	Basalt	Alkaline	1.3	1.3	Stratigraphic	-2.1	28.7	47.04094773	1.948262428	15.69714028	10.76352405	10.6498283	8.772228236	0.232176352	1.03974627	3.199995801	0.656150559				26.8		207	267	60.5	146		88		31	710	29	207	95.2		0.14	718	60.4	114		39	6.91	2.21		0.92
Furman_1999	Z6A	Africa	Tanganyika	South Kivu Lake	Trachybasalt	Alkaline	8.75	1.25	Stratigraphic	-2.51	28.86	47.20202112	2.017440336	14.83173473	9.833596249	11.35443807	8.384035968	0.202757823	1.439580541	3.821984958	0.912410202				22		189	304	45.5	162		89.9		36	1247	29	241	124		0.3	1014	94.7	179		63.9	10.2	2.88		1.08
Furman_1999	Z6B	Africa	Tanganyika	South Kivu Lake	Basalt	Alkaline	8.75	1.25	Stratigraphic	-2.51	28.86	47.33028917	2.015132123	14.79451272	9.886126808	11.05791095	8.830126691	0.202525842	1.407554599	3.564454811	0.911366287				22.6		188	304	53.3	171		91.6		35	1198	30	235	122		0.35	977	93.2	173		61.5	10	2.95		1.09
Furman_1999	Z3C1	Africa	Tanganyika	South Kivu Lake	Basalt	Alkaline	1.3	1.3	Stratigraphic	-2.32	28.75	47.25532116	1.509981311	14.37015771	10.40439752	12.07985049	9.22203351	0.192547952	1.043812584	3.253046985	0.668850782						208	315		187		94		55	737	27	144	87.3			768	70	117
Furman_1999	Z3C2	Africa	Tanganyika	South Kivu Lake	Basalt	Alkaline	1.3	1.3	Stratigraphic	-2.32	28.75	46.93003056	1.51321674	14.26892295	10.34444713	12.33931771	8.967586451	0.203116341	1.594463276	3.036589296	0.802309547				28.4		193	309	55.7	171		91.6		47	821	27	155	99.6		0.66	1175	76.7	133		47	7.79	2.2		0.95
Furman_1999	Z3D	Africa	Tanganyika	South Kivu Lake	Trachybasalt	Alkaline	1.3	1.3	Stratigraphic	-2.32	28.75	46.78170772	1.522181379	14.22732196	10.08981986	12.28907767	8.869243503	0.192809641	1.572920759	3.663383186	0.791534317				28.4		203	305	53.8	151		85.4		52	867	27	143	98.6		0.51	1310	77.3	132		44.3	7.61	2.22		0.95
Furman_1999	Z5G	Africa	Tanganyika	South Kivu Lake	Basalt	Alkaline	1.3	1.3	Stratigraphic	-2.32	28.75	47.10674697	1.55029733	14.54037038	10.27527545	12.63542987	8.876212163	0.202653246	0.952470255	3.029666024	0.830878308						186	284		172		102		66	898	28	160	103			1235	86.7	138
Barrat_2003	S101	Africa	Afar	Manda Hararo	Basalt	Sub-Alkaline	0.115	0.085	Stratigraphic	12.17	40.82	49.79674283	3.242294066	13.18329002	15.11918836	9.227283427	4.261883395	0.295680905	0.825867357	3.007788521	1.039981116				39.7		259	20	34.8	18.8				15.93	308.2	71	335	37			274	34.31	85.04		52.2	12.23	3.99	12.63
Barrat_2003	S70	Africa	Afar	Manda Hararo	Basalt	Sub-Alkaline	0.115	0.085	Stratigraphic	12.17	40.82	50.22578329	3.872121294	12.5513643	15.18936431	8.709732149	4.420925887	0.264239248	0.802880793	3.201360125	0.762228601				39.1		362	58	38.7	10				18	273	68	388	45			269	36.5	86			11.04	3.74		1.7
Barrat_2003	S161	Africa	Afar	Manda Hararo	Basalt	Sub-Alkaline	0.115	0.085	Stratigraphic	12.17	40.82	47.04200139	3.527133639	12.51268447	17.52402781	9.747899597	5.448252538	0.284610207	0.589549715	2.815608121	0.508232513				44.7		493	36	58.4	39				9.3	265.2	53	205	22			183	20.77	50.54		31.6	7.82	2.66	8.4
Barrat_2003	S59	Africa	Afar	Manda Hararo	Basalt	Sub-Alkaline	0.115	0.085	Stratigraphic	12.17	40.82	47.5619655	1.823038935	15.68424558	10.53869273	13.12791724	8.361536119	0.173137776	0.234245226	2.260975662	0.234245226				33.5		294	271	47.5	136				4	314	25	105	12			129	9.6	23			3.68	1.44		0.59
Barrat_2003	S126	Africa	Afar	Manda Hararo	Basalt	Sub-Alkaline	0.115	0.085	Stratigraphic	12.17	40.82	47.27097325	4.558199746	12.00597254	16.40587252	10.37804406	5.066927396	0.264538378	0.702044157	2.686081993	0.661345945				48.1		559	105	44.5	35				10	295	59	311	34			238	26.6	63.9			9.25	3.3		1.51
Barrat_2003	S202	Africa	Afar	Manda Hararo	Basalt	Sub-Alkaline	0.115	0.085	Stratigraphic	12.17	40.82	47.62276333	2.037337469	14.62808303	12.19075509	10.94050221	9.483805918	0.203733747	0.30560062	2.30219134	0.285227246				34.4		269	276	59	173				4.15	278.6	29.3	128	16			105	11.06	27.32		17.67	4.41	1.62	4.52
Barrat_2003	GT103	Africa	Afar	Manda Hararo	Basalt	Sub-Alkaline	0.115	0.085	Stratigraphic	12.17	40.82	48.00056376	2.557199964	14.88836185	12.1050953	11.59331367	7.449234679	0.202150195	0.37397786	2.425802338	0.40430039				37.6		323	219	46.9	96				5.4	306	33.9	158	22			134	14.59	36.69		23.39	5.69	2.06	6.02
Barrat_2003	GT69	Africa	Afar	Manda Hararo	Basalt	Sub-Alkaline	0.115	0.085	Stratigraphic	12.17	40.82	47.8661745	2.703439097	14.56796615	12.42897657	11.67069557	7.314588047	0.204033139	0.397864622	2.427994359	0.418267936				38.8		326	203	45.5	89				5.76	301.9	36.1	166	24			138	15.59	38.66		24.61	5.98	2.15	6.26
Barrat_2003	GT48	Africa	Afar	Manda Hararo	Basalt	Sub-Alkaline	0.115	0.085	Stratigraphic	12.17	40.82	47.84789085	3.113143854	15.31913362	12.64703286	11.69226965	5.599549176	0.205488043	0.38015288	2.71244217	0.482896901				38.3		366	127	41	50				4.52	361.4	40.7	191	27			147	19.92	47.11		29.39	6.93	2.39	7.05
Barrat_2003	S68	Africa	Afar	Manda Hararo	Basalt	Sub-Alkaline	0.115	0.085	Stratigraphic	12.17	40.82	49.18299467	1.002273545	15.8318311	10.59208614	11.87387332	8.805689003	0.173863778	0.071590968	2.393183771	0.072613696				36.8		253	78	57	112				0.65	180.8	22	44	2.63			32.1	2.45	7.02		6.06	2.05	0.84	2.81
Barrat_2003	S203	Africa	Afar	Manda Hararo	Basalt	Sub-Alkaline	0.115	0.085	Stratigraphic	12.17	40.82	49.58216649	1.133769426	15.5387149	11.30380062	11.21621896	8.483024809	0.192335885	0.091106472	2.368768264	0.090094178				36		279	53	55.5	102				0	174	25	49				26	2.61	6.3			2.21	1.02		0.54
Barrat_2003	GT61	Africa	Afar	Manda Hararo	Basalt	Sub-Alkaline	0.115	0.085	Stratigraphic	12.17	40.82	49.20264886	0.993062201	15.99137277	10.74111229	11.53794949	8.814706756	0.184279584	0.061426528	2.405872343	0.067569181				36.4		245	60	55.2	88.8				0.373	175.9	23	40	2.4			27.05	2.55	7.06	1.15	5.94	1.94	0.79	2.73	0.49
Barrat_2003	GT62	Africa	Afar	Manda Hararo	Basalt	Sub-Alkaline	0.115	0.085	Stratigraphic	12.17	40.82	49.36549559	1.035001141	15.84972335	10.88335764	11.62854223	8.584421228	0.18264726	0.08117656	2.313531962	0.076103025				36.8		273	60	53.6	102				0.84	175	23	37	2.37			22.1	2.63	7.58	1.19	6.05	1.92	0.77	2.68	0.48
Barrat_2003	GT63	Africa	Afar	Manda Hararo	Basalt	Sub-Alkaline	0.115	0.085	Stratigraphic	12.17	40.82	49.52056613	1.12800797	15.66000254	11.15565331	11.38170204	8.404167492	0.193082445	0.10162234	2.357638281	0.097557446				36.6		270	58	53.4	103				0.85	177	23	42	2.3			30.7	2.89	7.99	1.25	6.08	1.86	0.79	2.69	0.48
Kabeto_2001	KY84092201A	Africa	N_Kenya		Basalt	Alkaline	1.05	0.95	Stratigraphic	1.75	36.585	45.50442264	3.427866199	15.05454687	14.36348303	10.97518564	5.923593344	0.210483012	0.831909048	2.826486164	0.882024051							15		25				18	664	30	169	29			474				38	8
Kabeto_2001	KY84082001	Africa	N_Kenya		Basalt	Alkaline	1.05	0.95	Stratigraphic	1.75	36.585	47.84314521	3.377988673	13.65228657	14.77845787	9.722994103	4.821402231	0.260616337	1.443413558	3.217609389	0.882086063							39		40				35	367	47	281	37			517				72	14
Kabeto_2001	KY9315	Africa	N_Kenya	Tirr Tirr	Basalt	Sub-Alkaline	3.85	0.25	Stratigraphic	1.75	36.585	48.64455919	2.424713352	16.72250655	11.64825481	12.63456007	4.148063337	0.15029215	0.961869759	2.284440679	0.380740113							31		52				21	522	24	158	27			319				29	6
Kabeto_2001	KY9701305	Africa	N_Kenya	Tirr Tirr	Basalt	Alkaline	3.85	0.25	Stratigraphic	1.75	36.585	47.69373812	3.237721188	14.71509196	14.30563952	9.622948423	5.021976208	0.210501997	1.012414365	3.748940323	0.431027898							28		13				21	390	42	225	37			355				29	6
Kabeto_2001	KY88092801	Africa	N_Kenya	Kongia	Basanite	Alkaline	6.3	1	Stratigraphic	1.75	36.585	44.28506278	1.427897062	12.44599638	11.7235554	12.213077	14.00554352	0.192411661	0.63799656	2.491224661	0.577234983							754		596				9	577	25	255	34			256				39	7
Kabeto_2001	KY9307	Africa	N_Kenya	Kongia	Basalt	Sub-Alkaline	6.3	1	Stratigraphic	1.75	36.585	46.49109675	2.76601481	15.04271098	13.67227691	10.50283884	7.626584313	0.18039227	0.831808802	2.445317441	0.440958883							172		117				18	656	20	147	21			329				41	8
Kabeto_2001	KY84091702	Africa	N_Kenya	Kongia	Basalt	Alkaline	6.3	1	Stratigraphic	1.75	36.585	48.35011107	2.544742688	17.20205982	11.15441671	9.517738399	5.650531008	0.170317424	1.522838144	3.316180432	0.571064304							7		33				42	753	24	221	39			481				40	8
Kabeto_2001	KY9305	Africa	N_Kenya	Aka Aiteputh	Basalt	Sub-Alkaline	12.5	2.5	Stratigraphic	1.75	36.585	48.44738427	1.682760643	15.66881916	9.54405812	13.6031549	7.355780057	0.171298988	1.16886368	2.03543503	0.322445153							152		71				29	591	27	155	32			444				33	6
Kabeto_2001	KY84091802B	Africa	N_Kenya	Aka Aiteputh	Basalt	Sub-Alkaline	12.5	2.5	Stratigraphic	1.75	36.585	48.45806167	1.633305222	15.88213973	10.93977416	11.87402876	8.176546386	0.150304162	0.400811097	2.254562423	0.230466381							253		137				5	456	26	108	12			181				22	5
Kabeto_2001	KY84091703	Africa	N_Kenya	Aka Aiteputh	Basalt	Alkaline	12.5	2.5	Stratigraphic	1.75	36.585	46.10609247	2.645513674	16.1035624	12.52769372	11.39374639	6.052614617	0.220459473	1.072234709	3.026307309	0.851775236							89		49				22	865	25	149	30			986				48	8
Kabeto_2001	KY84091902	Africa	N_Kenya	Aka Aiteputh	Basalt	Alkaline	12.5	2.5	Stratigraphic	1.75	36.585	47.28950658	3.176684379	15.06169281	12.60610577	10.77266785	5.912440958	0.200421727	1.042192983	3.216768725	0.721518219							73		43				22	563	33	174	26			495				34	6
Kabeto_2001	KY84091901-1	Africa	N_Kenya	Aka Aiteputh	Basalt	Sub-Alkaline	12.5	2.5	Stratigraphic	1.75	36.585	49.08524269	3.437369996	16.52543185	12.27190394	9.70079929	4.088766643	0.16034379	0.9921272	3.317112154	0.420902449							0		4				17	613	24	216	30			268				47	9
Kabeto_2001	KY84082103	Africa	N_Kenya	Nachola	Basalt	Sub-Alkaline	17.5	2.5	Stratigraphic	1.75	36.585	46.31580197	2.726227686	15.56555734	13.12153832	11.94729192	6.675248671	0.190435022	0.771762985	2.235105786	0.451030316							39		66				19	572	24	141	23			300				38	7
Kabeto_2001	KY97010101	Africa	N_Kenya	Nachola	Trachybasalt	Alkaline	17.5	2.5	Stratigraphic	1.75	36.585	47.91465327	3.287179727	16.83677421	12.51892734	8.648890561	4.499828345	0.150328341	1.032254609	4.690244244	0.420919355							9		6				20	594	24	185	36			294
Rogers_2000	43/37	Africa	S_Kenya	Turasha	Basanite	Alkaline	1.9	0	Stratigraphic	-0.5	36.3167	44.03025219	4.679912187	15.08772761	14.45968946	9.696268161	6.687081491	0.223599287	1.124265576	3.291297921	0.719906117				20.4		321	15		16	41	132		24.2	925	40.6	381	91			590	56	133		68
Rogers_2000	W203	Africa	S_Kenya	Simbara	Basalt	Sub-Alkaline	7.5	0	Stratigraphic	-0.42	36.63	48.60324334	1.849702911	15.3188103	11.25513768	12.24278501	6.877624637	0.189058032	0.721486329	2.697909219	0.244242539				28.8		279	373		138	121	107		31.9	562	27.8	256	62			366	41	98		46
Rogers_2000	KLR102	Africa	S_Kenya	Olokisalie	Basalt	Alkaline	2.57	0	Stratigraphic	-1.3	36.8	46.02645317	4.800166082	11.84095834	14.02394343	10.54472832	6.964664461	0.197520765	1.771514358	2.993674089	0.836376988				20.8		341	162		80	45	139		57.2	881	43.1	488	93			575	70	171		84
Rogers_2000	209-1	Africa	S_Kenya	Lisudwa	Basalt	Alkaline	12.5	0	Stratigraphic	-1.3	36.8	46.34834956	2.641979962	8.496508328	11.04920673	16.00072371	11.41136885	0.167449434	1.211424302	2.284341047	0.38864807				43.2		273	474		139	127	86		29.7	711	19.7	192	67			481	49	104		45
Rogers_2000	KLR36	Africa	S_Kenya	Ol Tepesi	Basalt	Sub-Alkaline	1.54	0	Stratigraphic	-2	36.45	47.94188626	1.888989662	15.45167096	11.34972533	12.59326441	6.713695084	0.200393626	0.695782945	2.878751074	0.285840654				38.6		263	84		78	131	83		13.9	449	27.8	112	26			375	20	46		25
Rogers_2000	KLR67	Africa	S_Kenya	Ol Tepesi	Basalt	Sub-Alkaline	1.54	0	Stratigraphic	-2	36.45	48.20464751	2.612695965	14.84393852	12.45942411	11.13041038	6.145126023	0.207550614	1.05606636	2.869082017	0.471058501				29.3		292	73		63	164	98		20.9	454	36.2	163	43			518	31	69		36
Rogers_2000	THEL2	Africa	N_Kenya	Theloi	Basalt	Alkaline		0	Stratigraphic	0.05	35.7167	47.47071523	2.32459688	14.97733691	11.36658748	10.87870557	7.656895863	0.174344766	1.263234883	3.007702103	0.87988031				24.3		229	314		142	61	84		39.4	1526	24.8	129	65			1744	91	160		56
Rogers_2000	KB183	Africa	N_Kenya	Namarunu	Basalt	Alkaline	0.25	0	Stratigraphic	1.9	36.27	48.20435485	2.14058621	15.36488083	10.90839028	10.2192409	7.790498852	0.185243037	1.132040784	3.735734588	0.319029676							114		70	90	70		16	381	23	124	24			198	16	33
Rogers_2000	KB241	Africa	N_Kenya	Turkana	Trachybasalt	Alkaline	0.005	0	Stratigraphic	2.63	36.6	48.45331213	2.856749743	15.68173263	11.02034976	9.036243868	5.318417075	0.246166733	1.720128037	4.53838257	1.128517452				16.4		179	97		47	48	101		38.7	679	38.1	198	71			996	42	100		52
Rogers_2000	KB162	Africa	N_Kenya	Turkana	Basalt	Alkaline	0.005	0	Stratigraphic	2.63	36.6	46.10641088	1.98814897	13.73059049	10.2211914	12.64632984	10.92367273	0.171252383	1.051834165	2.735984822	0.424584311				34.3		252	491		212	111	76		25.5	512	23.3	137	46			346	26	58		29
Rogers_2000	KB156	Africa	N_Kenya	Turkana	Basalt	Alkaline	1.55	0	Stratigraphic	2.63	36.6	45.56537524	1.939168153	14.68082277	9.857108486	13.34066468	10.3557671	0.17361139	0.994965859	2.670163478	0.422352854				33.8		271	341		176	110	74		22.6	683	22.3	150	54			365	29	68		33
Rogers_2000	KB197	Africa	N_Kenya	Turkana	Trachybasalt	Alkaline	0.005	0	Stratigraphic	2.63	36.6	46.52633145	2.877675532	15.26055511	11.42757495	10.6905493	7.008022298	0.204018116	1.460769713	3.651924284	0.892579259				23.3		251	180		90	65	89		30.4	697	31	164	59			815	36	81		42
Rogers_2000	KB214	Africa	N_Kenya	Turkana	Trachybasalt	Alkaline	3.2	0	Stratigraphic	2.63	36.6	46.5985347	2.931939363	16.03324556	11.33002471	10.97817769	5.841411757	0.202202715	1.382739776	3.798960094	0.902763635				18.1		223	98		57	62	80		30.2	744	30.9	158	56			825	36	81		44
Rogers_2000	KB24	Africa	N_Kenya	Turkana	Trachybasalt	Alkaline	0.005	0	Stratigraphic	0.92	36.18	49.57825933	2.537032231	15.1514395	11.39591819	9.966190356	5.528910877	0.212261661	1.162385285	4.00264846	0.464954114							77		27	67	81		18	344	40	201	26			395	30	116
Rogers_2000	KB42	Africa	N_Kenya	Turkana	Basalt	Sub-Alkaline		0	Stratigraphic	0.92	36.18	47.98616601	1.959655108	15.98185047	10.42446962	11.75793065	7.757391205	0.172612108	0.507682671	3.218708131	0.233534028							72		58	60	67		10	418	25	121	18			210		44
Rogers_2000	KB63	Africa	N_Kenya	Silali	Basalt	Alkaline	0.002	0	Stratigraphic	1.15	36.23	46.53148658	3.206269027	14.15425726	14.05981437	10.91754897	6.300927424	0.223221261	0.862445783	3.145390501	0.598638837							82		37	68	105		16	441	36	150	24			490	23	94
Rogers_2000	KB65	Africa	N_Kenya	Silali	Basalt	Alkaline	0.0005	0	Stratigraphic	1.15	36.23	46.85651542	3.399812144	14.06608845	14.35518006	10.2400312	5.673119368	0.213122552	1.055464069	3.501299073	0.639367657							69		31	69	108		21	429	41	185	36			490	43	85
Rogers_2000	KB66	Africa	N_Kenya	Silali	Basalt	Alkaline	0.11	0	Stratigraphic	1.15	36.23	47.07344667	2.996691145	13.89652029	14.12194258	11.17410257	6.074648491	0.213323776	0.772028905	3.210014922	0.467280653							61		25	65	87		14	479	35	145	25			352	34	61
Rogers_2000	KB71	Africa	N_Kenya	Silali	Basalt	Alkaline	0.064	0	Stratigraphic	1.15	36.23	47.25433467	3.474283769	13.2552586	15.0074041	10.46360537	5.17576585	0.213958825	0.998474514	3.464095254	0.692819051							41		20	57	108		22	452	44	190	32			435	41	81
Rogers_2000	KB106	Africa	N_Kenya	Silali	Basalt	Alkaline	0.11	0	Stratigraphic	1.15	36.23	47.12058567	2.813169294	14.07603911	13.82120878	11.43614474	6.309245626	0.21404549	0.682907039	3.09856328	0.428090979							62		29	89	79		14	479	34	135	20			354	34	70
Rogers_2000	KB8	Africa	N_Kenya	Korosi	Basalt	Sub-Alkaline	0.12	0	Stratigraphic	0.77	36.12	48.37857644	1.923412466	16.9385693	10.25490919	11.14406171	7.058579923	0.18506019	0.702824219	3.104561657	0.309444908				29.2		214	133		54	55	70		15.9	439	30.5	143	24			287	17	41		22
Rogers_2000	May-35	Africa	N_Kenya	Korosi	Basanite	Alkaline	6.9	0	Stratigraphic	0.77	36.12	44.85834238	2.993314338	16.01123219	13.36454655	10.96376364	7.198848581	0.209966417	0.972258285	2.606479659	0.821247956				15.3		249	96		69	56	76		22.9	1217	21.4	91	37			680	27	62		33
Rogers_2000	KB260	Africa	N_Kenya	Main Rift	Basalt	Alkaline	2.75	0	Stratigraphic	2	36	47.86776765	3.134631873	14.23914607	14.57522224	10.05829042	4.998849154	0.244388181	0.928069166	3.534539806	0.419095434				31.4		364	25		18	75	111		20.2	426	42.9	218	39			295	24	58		34
Rogers_2000	KB267	Africa	N_Kenya	Main Rift	Basalt	Alkaline	3.3	0	Stratigraphic	2.63	36.6	47.93351041	3.551267251	15.00008355	13.1239261	9.831477551	4.946082842	0.224546092	1.438308753	3.327732628	0.623064832				18.9		293	10		14	84	96		32.5	604	38.8	262	70			627	41	93		47
Rogers_2000	KB265	Africa	N_Kenya	Namarunu	Trachybasalt	Alkaline	3.2	0	Stratigraphic	1.9	36.27	49.94443946	3.358176653	14.59945386	12.2934535	8.675037799	4.382858819	0.228714702	1.582866943	4.130970381	0.804027894				20.7		242	31		16	27	106		38.6	437	55.2	305	65			373	39	94		51
Rogers_2000	KB167	Africa	N_Kenya	Namarunu	Basalt	Alkaline	0.25	0	Stratigraphic	1.9	36.27	48.9758872	2.449299996	15.42189304	11.84744813	10.34530923	5.521543343	0.209333237	0.835310403	3.964184964	0.429790462				31		302	122		40	73	99		21.6	358	40.3	178	42			268	20	52		31
Rogers_2000	KB203	Africa	N_Kenya	Namarunu	Basalt	Sub-Alkaline	0.25	0	Stratigraphic	1.9	36.27	48.15199785	1.466989108	19.4689257	7.999980602	13.01296123	6.29431277	0.143465877	0.438480215	2.788491693	0.234394954				27		213	205		82	72	56		10	387	21.8	88	21			152	11	29		17
Rogers_2000	KB226	Africa	N_Kenya	Namarunu	Basalt	Alkaline	3.2	0	Stratigraphic	1.9	36.27	49.20382293	2.750164048	14.8242287	13.52194107	9.523320567	4.619217455	0.236048117	1.24128751	3.611943164	0.468026438				24		366	34		23	98	106		28.3	396	40.6	210	55			385	29	69		35
Rogers_2000	KB259	Africa	N_Kenya	Main Rift	Trachybasalt	Alkaline	1.87	0	Stratigraphic	2.5	36.5	50.13226229	3.007529726	16.51451523	11.90972839	7.643165317	4.151466952	0.218231148	1.722503525	4.141316666	0.559280756				15.6		195	5		5	21	92		47.3	627	37.6	254	87			862	61	110		50
Rogers_2000	KB45	Africa	N_Kenya	Bukavu-Bugarama	Basalt	Alkaline	0.12	0	Stratigraphic	0.77	36.12	47.84792371	2.735613412	15.84468908	12.45328373	10.02315795	6.368248839	0.211600001	0.909171297	3.168937816	0.437374165				26		295	58		32	41	103		16.3	516	35.7	178	32			475	23	54		31
Le_Roex_2001	KR003	Africa	S_Kenya	Ol Tepesi	Basalt	Sub-Alkaline	1.525	0.125	Stratigraphic	-1.5413	36.5578	47.92460582	1.789758007	15.38169167	11.12573099	12.9271664	6.565855087	0.184089395	0.623858505	3.190882846	0.286361281		0.68		31		250	105	51	103	122	81		13.4	446	25	112	23			375	21.9	41.2	5.25	21.9	4.7	1.6	4.67	0.72
Le_Roex_2001	KR004	Africa	S_Kenya	Ol Tepesi	Basalt	Sub-Alkaline	1.525	0.125	Stratigraphic	-1.5455	36.549	48.39026968	1.86311145	15.10740372	11.27944278	12.17097806	6.875286276	0.21263772	0.577159525	3.219942615	0.303768171		-0.07		87		96	451	626	48	270	93		39	126	23	37	117			13.2	32.3	47.5	6.85	28.3	5.95	1.86	6.28	0.98
Le_Roex_2001	KR007	Africa	S_Kenya	Ol Tepesi	Basalt	Alkaline	1.525	0.125	Stratigraphic	-1.565	36.4515	47.82713485	2.326444779	14.64413901	12.83102219	11.2687169	6.491196369	0.218104198	0.862030878	3.146932	0.384278825		1.52		96		68	465	395	48	281	73		32	184	34	32	160			32	24.5	53.5	6.4	26.5	5.7	1.84	5.62	0.9
Le_Roex_2001	KR020	Africa	S_Kenya	Singaraini	Basalt	Sub-Alkaline	1.55	0.75	Stratigraphic	-1.87	36.5632	47.93283915	1.881702846	16.0450576	10.7506317	12.85830278	6.474676458	0.182100275	0.526067462	3.004654544	0.343967187		0.17		77		124	484	426	41	232	87		24	121	17.9	35	97			10.6	18.9	39.5	4.81	21.2	4.53	1.65	4.79	0.7
Le_Roex_2001	KR022	Africa	S_Kenya	Singaraini	Basalt	Sub-Alkaline	1.55	0.75	Stratigraphic	-1.88	36.5338	47.14174783	1.81001534	15.63934602	10.4855897	14.04287182	6.914665342	0.183035259	0.508431275	2.93873277	0.335564642		0.71		76		141	461	404	44	242	83		22	110	17.4	32	93			8.8	17.6	36.6	4.75	20.5	4.49	1.61	4.46	0.69
Le_Roex_2001	KR024	Africa	S_Kenya	Singaraini	Basalt	Sub-Alkaline	1.55	0.75	Stratigraphic	-1.9233	36.5028	48.30538428	1.929790503	14.93314327	11.48222723	12.18495993	6.678489648	0.202072304	0.687045834	3.303882171	0.293004841		0.24		80		109	438	434	44	280	80		26	157	23	35	123			14.8	21.5	44.7	5.51	23.2	5.06	1.71	5.06	0.78
Le_Roex_2001	KR028	Africa	S_Kenya	Kirikiti	Basalt	Sub-Alkaline	2.8	0.3	Stratigraphic	-1.8215	36.0438	47.74630411	1.758421079	15.12242128	10.98251881	12.71235003	8.233548109	0.186185761	0.51718267	2.482476817	0.258591335		1.18		80		254	414	289	48	252	124		23	130	19.2	36	104			10.9	17	36.5	4.65	19.9	4.45	1.52	4.41	0.69
Le_Roex_2001	KR030	Africa	S_Kenya	Kirikiti	Trachybasalt	Alkaline	2.8	0.3	Stratigraphic	-1.8215	36.0438	49.24466624	3.060987234	13.48488971	14.75771024	8.821020643	4.539774985	0.258529327	1.530493617	3.588387061	0.713540943		0.5		133		8.1	383	719	43	333	21		46	136	51	25	274			29	54.7	111	13.7	55.5	11.3	3.15	9.69	1.46
Le_Roex_2001	KR033	Africa	S_Kenya	Kirikiti	Basalt	Sub-Alkaline	2.8	0.3	Stratigraphic	-1.8018	36.0435	48.20752311	1.849419602	14.98949479	11.29938362	12.18982091	7.775736559	0.194137969	0.551760544	2.625971479	0.316751424		0.9		86		149	446	351	51	274	100		25	137	24	35	126			14	20.5	43.5	5.25	22.4	4.77	1.67	4.97	0.75
Le_Roex_2001	KR021	Africa	S_Kenya	Kirikiti	Basalt	Sub-Alkaline	2.8	0.3	Stratigraphic	-1.7983	36.034	47.94806172	1.749553658	15.13878489	10.92713582	12.49387142	8.346400098	0.19553835	0.483700129	2.449375121	0.267578795		1.14		81		259	359	288	47	260	124		23	127	20	36	105			7.8	17.3	37.4	4.73	20.3	4.49	1.55	4.47	0.71
Le_Roex_2001	KR035	Africa	S_Kenya	Kirikiti	Basalt	Sub-Alkaline	2.8	0.3	Stratigraphic	-1.7983	36.0358	48.24119141	1.848437611	15.20163172	11.22449093	12.58553696	6.717000061	0.191914287	0.61614587	3.080729351	0.292921807		0.37		84		91	459	458	46	269	81		25	138	23	35	114			11.4	20.7	42.2	5.31	22.3	4.85	1.62	4.72	0.74
Le_Roex_2001	KR038	Africa	S_Kenya	Kirikiti	Basalt	Sub-Alkaline	2.8	0.3	Stratigraphic	-1.8047	36.0442	48.63028725	2.133087252	14.39833895	12.69725109	10.79875421	6.758194706	0.225614998	0.851183855	3.138099514	0.369188178		1.18		99		53	441	438	50	307	60		29	130	27	31	145			17.5	25.4	53.4	6.64	27.7	5.95	1.88	5.69	0.89
Le_Roex_2001	KR001	Africa	S_Kenya	Ol Esayeti	Basalt	Alkaline	5.15	1.55	Stratigraphic	-1.5168	36.6162	45.39190247	3.712577653	10.27625085	12.09805783	13.43501858	9.476303181	0.205114788	1.169154289	3.681810435	0.553809926		1.13		31					250	134	103		30	669	32	337	66			724	51.2	105	13.2	53.4	10.7	3.14	8.97	1.26
Le_Roex_2001	KR002	Africa	S_Kenya	Ol Esayeti	Trachybasalt	Alkaline	5.15	1.55	Stratigraphic	-1.5343	36.596	45.74570344	2.226698266	9.217495146	11.57418702	14.42693341	11.09206438	0.18642125	0.849252362	4.329115698	0.352129028		1.89		149		261	1046	67	251	34	93		20.3	489	17.7	165	40			369	30.4	61.4	7.46	29.7	5.73	1.73	4.88	0.71
Le_Roex_2001	KR008	Africa	S_Kenya	Lenderut	Trachybasalt	Alkaline	2.6	0.1	Stratigraphic	-2.0622	36.2487	49.56363475	2.826313407	14.04904694	13.5601958	8.086969748	5.260656341	0.175355211	1.815442188	4.208525073	0.453860547		0.32		53		241	54	46	37	16.7	114		34	760	24	266	52			710	45.9	91.9	11.1	43	7.67	2.33	6.46	0.9
Le_Roex_2001	KR018	Africa	S_Kenya	Lenderut	Trachybasalt	Alkaline	2.6	0.1	Stratigraphic	-2.055	36.2702	49.43964732	2.816182442	14.2626014	12.32487206	8.145732011	5.480957227	0.171595346	1.988487244	4.834951218	0.534973726		-0.73		83		218	75	40	47	18.4	107		40	747	27	300	64			724	51.9	102	12.2	46.9	8.53	2.56	7.01	0.99
Le_Roex_2001	KR010	Africa	S_Kenya	Lenderut	Basaltic Trachyandesite	Alkaline	2.6	0.1	Stratigraphic	-2.0635	36.2483	51.32366177	2.607763571	15.43097893	11.69537609	7.258617499	4.578986428	0.164268571	2.002023214	4.455784999	0.482538929		-0.06		36		203	24	33	14.1	11.7	107		38	809	27	280	60			788	50.3	97.6	11.6	44.3	7.93	2.48	6.78	0.96
Le_Roex_2001	KR011	Africa	S_Kenya	Lenderut	Basaltic Trachyandesite	Alkaline	2.6	0.1	Stratigraphic	-2.0633	36.2483	51.32106822	2.583412308	15.50047385	11.53089235	7.188625552	4.554157665	0.173588969	2.083067632	4.584791013	0.479922445		0.04		35		201	22	32	13.7	16	106		41	787	25	266	58			741	50.4	99	11.7	44.5	8.01	2.46	3.7	0.95
Paslick_1995	BD435	Africa	S_Kenya	Burko	Basanite	Alkaline	1	0	Stratigraphic	-3.3	36.4	42.31232659	3.711792069	12.05018048	12.72556892	14.87871325	6.750624669	0.262874792	1.966303447	4.248056646	1.093559137		1.87		13		317	41		43	136	120		44	1701	36	445	198			4767	152	280		121
Paslick_1995	BD436	Africa	S_Kenya	Burko	Basanite	Alkaline	1	0	Stratigraphic	-3.3	36.4	45.94949298	3.079089736	15.62153569	11.65380989	11.35818067	4.575570412	0.258385153	3.735818666	2.94989716	0.81821965		4.49		10		236	8		20	85	121		176	2139	39	423	215			2703	179	314		107
Paslick_1995	BD214	Africa	S_Kenya	Essimingor	Basanite	Alkaline	6	2	Stratigraphic	-3.5	36.1	47.24508196	3.397515183	12.26823112	11.726566	10.70888524	6.784703573	0.18588229	2.56104488	4.48182854	0.64026122		0.99		20		308	198		96	146	121		64	963	29	309	84			900	78	174		69
Paslick_1995	BD216	Africa	S_Kenya	Essimingor	Foidite	Alkaline	6	2	Stratigraphic	-3.5	36.1	38.71879407	5.028280723	11.65693827	13.05307603	15.80759299	6.256957122	0.247800282	2.405727738	5.461931217	1.362901551		0.62		12		396	20		16	270	122		53	1107	43	344	180			633	118	229		91
Paslick_1995	BD247	Africa	S_Kenya	Essimingor	Foidite	Alkaline	6	2	Stratigraphic	-3.5	36.1	40.12986548	4.439808741	12.04324931	13.21997022	13.61970314	8.482822981	0.289552744	2.177007668	4.1931527	1.404867017		3.62		9		443	25		21	267	162		47	1300	43	413	161			871	98	191		69
Paslick_1995	H93-3	Africa	S_Kenya	Kwaraha	Basanite	Alkaline	1	0	Stratigraphic	-4.2	35.8	41.72936252	3.19131672	8.362724342	13.5711386	15.24038051	13.80797432	0.221180367	1.674651348	1.716780942	0.484490327		3.19		32		276	654		149	192	107		70	1061	19	211	98			910	47	81		39
Paslick_1995	BD144	Africa	S_Kenya	Ketumbeine	Basalt	Alkaline	1.7	0	Stratigraphic	-2.88	36.22	46.98568877	3.872053934	11.89200733	14.39593691	9.746542092	8.346881436	0.183897021	0.929701604	3.095599847	0.551691062		-0.04		24		356	381		232	72	153		13	626	29	265	42			290	40	110		48
Paslick_1995	BD333	Africa	S_Kenya	Ketumbeine	Basalt	Sub-Alkaline	1.7	0	Stratigraphic	-2.88	36.22	48.212967	2.790461113	11.56491106	13.00995858	8.83646019	10.94480859	0.165360659	1.033504116	2.893811524	0.547757181		1.09		19		261	374		370	110	128		23	651	25	198	45			477	45	127		48
Paslick_1995	K93-W1	Africa	S_Kenya	Ketumbeine	Basanite	Alkaline	1.7	0	Stratigraphic	-2.88	36.22	48.72234884	2.719813327	13.46664127	11.4481751	8.658581752	6.906492268	0.193544769	2.241044689	5.062723683	0.580634306		0.09		16		209	225		120	96	127		61	973	30	345	123			814	90	164		63
Paslick_1995	K93-W2	Africa	S_Kenya	Ketumbeine	Basanite	Alkaline	1.7	0	Stratigraphic	-2.88	36.22	49.16363595	2.706911184	13.88185773	11.21331318	8.386317289	6.670237747	0.194080425	2.267676539	4.954158204	0.561811755		0.44		12		192	184		103	86	125		61	944	30	352	123			830	95	171		68
Paslick_1995	RW93-1	Africa	S_Kenya	Main Rift	Basanite	Alkaline	3	2	Stratigraphic	-3.5	36	45.92258994	3.422484456	14.17010729	13.28343862	10.27766974	6.201337507	0.234976545	1.777648643	4.086548604	0.623198662		0.56		12		253	160		70	48	141		43	820	33	281	83			539	54	117		61
Paslick_1995	RW93-2	Africa	S_Kenya	Main Rift	Basanite	Alkaline	3	2	Stratigraphic	-3.5	36	46.11739435	3.402018616	14.3686466	13.05838226	10.53495191	5.663179025	0.226116041	1.829484331	4.162590754	0.637236115		1.2		15		246	137		65	52	138		44	869	39	282	83			551	63	129		59
Paslick_1995	RW93-3	Africa	S_Kenya	Main Rift	Foidite	Alkaline	3	2	Stratigraphic	-3.5	36	45.61063878	3.192019255	15.7735497	10.97582661	8.674415964	4.653300798	0.27981987	3.876023382	6.093854942	0.870550706		1.69		5		174	4		22	151	139		106	1694	48	531	253			1576	148	251		101
Paslick_1995	RW93-4	Africa	S_Kenya	Main Rift	Foidite	Alkaline	3	2	Stratigraphic	-3.5	36	45.71403153	3.189110241	15.63492358	10.89128984	8.852887194	4.535163264	0.279564859	4.079576087	5.953696066	0.869757338		1.83		3		177	6		22	150	137		111	1853	47	530	248			1666	143	256		100
Paslick_1995	RW93-5	Africa	S_Kenya	Main Rift	Basanite	Alkaline	3	2	Stratigraphic	-3.5	36	46.34145963	2.839370464	14.52165115	10.87939054	10.29926629	6.244519544	0.188592872	2.566958537	5.312032565	0.806758397		3.07		12		198	177		92	147	101		43	1882	26	325	161			1130	93	167		60
Paslick_1995	RW93-6	Africa	S_Kenya	Main Rift	Basalt	Alkaline	3	2	Stratigraphic	-3.5	36	45.29848782	3.053945402	11.35781701	13.15151252	12.59369459	10.28536127	0.183849556	0.99074483	2.573893784	0.510693211		0.64		24		294	581		223	116	103		25	846	23	166	52			322	34	82		43
Paslick_1995	RW93-7	Africa	S_Kenya	Main Rift	Basanite	Alkaline	3	2	Stratigraphic	-3.5	36	44.48890495	3.360376046	10.06051233	14.13517651	14.44137067	9.813122685	0.185542236	1.278179846	1.772959141	0.463855589		1.58		30		365	438		187	249	108		29	831	24	196	60			512	36	89		49
Paslick_1995	RW93-8	Africa	S_Kenya	Main Rift	Basalt	Alkaline	3	2	Stratigraphic	-3.5	36	45.07098475	3.234022824	10.48234064	14.27272833	13.23382673	9.229798471	0.205334782	1.334676086	2.535884563	0.400402826		1.09		27		350	416		191	213	119		34	687	25	212	68			448	36	92		46
Paslick_1995	RW93-9	Africa	S_Kenya	Main Rift	Basalt	Alkaline	3	2	Stratigraphic	-3.5	36	45.38354389	2.999047405	11.14951977	13.18063789	12.72044937	10.54767012	0.183615147	0.948678261	2.417599438	0.46923871		0.49		25		309	607		227	118	104		23	800	21	160	50			317	35	82		40
Paslick_1995	RW93-10	Africa	S_Kenya	Main Rift	Basalt	Alkaline	3	2	Stratigraphic	-3.5	36	45.47388266	2.956411942	10.98241	13.13635015	12.5977691	10.81985814	0.193030333	0.934673191	2.448437382	0.457177105		0.39		30		299	633		243	120	104		23	789	22	158	50			311	32	84		42
Paslick_1995	OE393-3	Africa	S_Kenya	Main Rift	Trachybasalt	Alkaline	3	2	Stratigraphic	-3.5	36	46.88678068	2.993852879	12.78730382	12.62009054	10.70682979	7.855058063	0.223270384	1.552744036	3.856488455	0.517581345		0.13		22		265	273		123	114	108		38	726	29	246	77			675	53	114		54
Paslick_1995	OE393-4	Africa	S_Kenya	Main Rift	Trachybasalt	Alkaline	3	2	Stratigraphic	-3.5	36	48.03907016	2.91083762	14.18520869	11.90616427	9.685709688	6.498137505	0.194739137	1.773151086	4.202265579	0.604716266		0.87		21		243	148		79	84	121		43	848	29	281	87			692	60	130		61
Paslick_1995	OE393-7	Africa	S_Kenya	Main Rift	Basalt	Sub-Alkaline	3	2	Stratigraphic	-3.5	36	46.51280315	3.209908114	11.11122039	13.6822786	13.05568396	8.672924808	0.17489884	0.76132436	2.397142918	0.421814848		0.05		22		313	264		115	200	112		14	836	27	262	86			708	59	123		56
Paslick_1995	BD194	Africa	S_Kenya	Meru	Phonotephrite	Alkaline	0.8	0.7	Stratigraphic	-3.25	36.73	47.05155535	3.164765042	15.31172731	11.15101378	8.490583237	4.260654555	0.215081119	3.185248958	6.29880421	0.870566436		-0.16		10		239	14		14	50	119		82	1289	36	421	166			1290	132	252		94
Paslick_1995	MD93-4	Africa	S_Kenya	Monduli	Basalt	Alkaline	1.7	0	Stratigraphic	-3.2	36.38	45.4194834	2.46145615	9.794757045	11.37736509	10.25436504	15.80030151	0.183843198	1.297115897	2.788288502	0.623024171		0.67		23		236	955		761	117	112		33	847	24	242	88			677	68	130		54
Paslick_1995	MD93-7	Africa	S_Kenya	Monduli	Basalt	Sub-Alkaline	1.7	0	Stratigraphic	-3.2	36.38	48.70840132	2.370312763	11.0885876	12.52223414	10.67149394	10.90547331	0.223806355	0.864706373	2.329620698	0.315363501		0.67		26		278	562		202	61	110		19	444	20	161	37			316	25	67		38
Paslick_1995	BD130	Africa	S_Kenya	Loolmalasin	Trachybasalt	Alkaline	1	0	Stratigraphic	-3	35.83	49.91007525	3.006017191	15.01989606	11.47024627	8.600266131	4.616019618	0.203797776	2.078737311	4.493740953	0.601203438		0.05		8		267	73		40	47	133		53	815	33	304	81			692	70	157		71
Paslick_1995	BD252	Africa	S_Kenya	Loolmalasin	Basalt	Alkaline	1	0	Stratigraphic	-3	35.83	45.36977999	3.298121217	10.64674755	14.20762184	13.00696555	8.678181452	0.216439205	1.298635229	2.854936179	0.422571781		0.67		31		413	405		194	212	138		33	621	24	221	68			499	45	123		50
Paslick_1995	BD177	Africa	S_Kenya	Loolmalasin	Basalt	Alkaline	1	0	Stratigraphic	-3	35.83	46.05116711	3.42701515	12.14559169	14.48086814	12.05184355	7.010277191	0.229162107	1.677049967	2.406202127	0.520822971		1.55		28		382	243		125	148	127		39	795	28	226	62			588	44	120		50
Paslick_1995	BD652	Africa	S_Kenya	Main Rift	Foidite	Alkaline	0.5	0.5	Stratigraphic	-3.5	36	39.78525519	3.905810953	9.556771482	14.86163145	13.99235998	10.55399981	0.259694877	1.817864141	4.290159372	0.976452738		0.87		23		325	308		214	188	137		45	1303	35	368	138			877	98	211		88
Paslick_1995	C93-3	Africa	S_Kenya	Main Rift	Basanite	Alkaline	0.5	0.5	Stratigraphic	-3.5	36	43.61697784	4.089091673	11.95513062	12.33944697	12.6418483	9.551618716	0.208096268	0.936433208	3.766542457	0.894813954		2.36		22		267	198		106	129	101		67	1176	27	360	143			1024	103	203		91
Paslick_1995	K93-1	Africa	S_Kenya	Main Rift	Basalt	Alkaline	0.5	0.5	Stratigraphic	-3.5	36	47.62432543	3.664186124	14.88891056	13.53328282	8.852592921	5.75368069	0.18169518	1.322337141	3.583432711	0.595556422		-0.52		15		318	26		33	25	116		29	933	25	227	63			477	43	112		57
Furman_1995	T4D	Africa	Rungwe	Porotos	Basalt	Alkaline	4	4	Stratigraphic	-9.1	33.65	46.03854969	2.218480069	16.39436418	11.55591614	10.84816401	6.645263694	0.193353768	0.895533239	3.846722322	1.363652887				19.1		238	72	65.9	55		104	17.7	154	1807	27.6	219	94.7		0.26	2019	114	225		87.3	13.5	3.74		1.13
Furman_1995	RUN-24	Africa	Rungwe	Tukuyu	Basalt	Alkaline	4	4	Stratigraphic	-9.25	33.65	45.94644386	2.018293163	16.32799169	10.75107632	12.05930165	6.670458905	0.232103714	1.190792966	3.754025284	1.049512445				25.7		211	128	53.5	64		93	17.9	21.9	1289	28.7	180	73.3		0.2	1484	78.3	158		65.4	10.7	3.27		1.04
Furman_1995	T14A	Africa	Rungwe	Tukuyu	Basalt	Alkaline	4	4	Stratigraphic	-9.25	33.65	46.02039685	2.0318056	16.34587606	10.90532442	12.05876624	6.765912649	0.233657644	1.198765304	3.382956325	1.056538912				25.2		219	123	57.5	73		100	18.5	22.2	1294	29.1	192	73.5		0.28	1528	77.8	171		68.8	10.7	3.28		1.01
Furman_1995	RW85-2	Africa	Rungwe	Tukuyu	Basanite	Alkaline	4	4	Stratigraphic	-9.25	33.65	45.38036201	2.142203684	15.80380454	11.31074653	11.31730248	7.346141879	0.191989953	1.626862232	3.910532197	0.970054499						256	70		69		100			1024		164	58.7			1243	62	107
Furman_1995	RUN-2	Africa	Rungwe		Basanite	Alkaline	4	4	Stratigraphic	-9.13	33.67	45.51822811	2.134773535	15.72245532	11.27031328	11.35173415	7.537470537	0.192230792	1.628903029	3.682737282	0.961153961						265	82		72		103	18.3	31.1	1172	22.6	157	58.3			1231	58	110
Furman_1995	T7E	Africa	Rungwe		Basalt	Alkaline	4	4	Stratigraphic	-9.13	33.67	45.70451592	2.051624937	15.72235348	11.23167353	11.73082575	7.698671792	0.203131182	1.107064941	3.646204714	0.903933759											18	22	32	1108
Furman_1995	RW85-47	Africa	Rungwe	Kiejo/Tukuyu	Basalt	Alkaline	4	4	Stratigraphic	-9.235	33.65	46.02255206	2.065244307	15.22611489	10.65793622	12.06750595	7.866151112	0.192351186	1.184478353	3.563558805	1.154107113						212	231		74		97			1519		223	88.2			1474	80	157
Furman_1995	RUN-3	Africa	Rungwe	Tukuyu	Basalt	Alkaline	4	4	Stratigraphic	-9.25	33.65	45.49408937	1.903139197	15.26539165	10.85454333	13.85565891	7.904572855	0.23159895	0.815631084	2.618075086	1.057299554						221	232		85		93	16.2	15	977	27.1	146	50.1			1036	58	121
Furman_1995	T10N	Africa	Rungwe	Tukuyu	Basalt	Alkaline	4	4	Stratigraphic	-9.25	33.65	45.72234487	2.076906869	14.93346695	11.51363615	11.61041596	8.66222133	0.192493807	1.063781567	3.059638411	1.165094097				23.2		213	290	68.4	148		111	18.5	20.8	1359	26.5	176	66.7		0.24	1228	71.5	166		67.8	10.3	3.11		1.02
Furman_1995	T5F	Africa	Rungwe	Porotos	Basalt	Alkaline	4	4	Stratigraphic	-9.1	33.65	45.78271388	2.36789619	15.20331631	11.0463719	11.71752921	8.709386414	0.182927603	1.077240327	2.96749222	0.945125947				25.6		232	233	52.6	146		90	16.6	82.3	1113	25	209	80.2		0.3	1414	69.6	157		59.4	10	3		1.03
Furman_1995	RUN-40	Africa	Rungwe	Porotos	Basalt	Alkaline	4	4	Stratigraphic	-9.1	33.65	45.18611497	1.949680346	15.2438738	10.97133216	13.04164418	8.707898749	0.202039414	0.919279334	2.889163622	0.888973422							203		124		85	16.8	19.4	1003	26	143	47.1			979	64	126
Furman_1995	T15A	Africa	Rungwe	Kiejo	Basalt	Alkaline	4	4	Stratigraphic	-9.22	33.65	45.51639878	2.096083326	14.62195325	10.86076563	11.95881356	9.275421866	0.192394122	1.326506839	3.047927928	1.103734698				24.8		209	433	60.5	149		106	16.8	31.4	1419	27.6	213	91			1259	77.6	161		64.1	10	3.12		1.1
Furman_1995	T10E	Africa	Rungwe	Kiejo	Basalt	Alkaline	4	4	Stratigraphic	-9.22	33.65	46.30679401	2.065995425	14.39072675	10.43960719	12.06012108	9.434373197	0.183191713	1.099150275	3.05319521	0.96684515												16	24	1049	25
Furman_1995	RUN-25	Africa	Rungwe	Tukuyu	Trachybasalt	Alkaline	4	4	Stratigraphic	-9.25	33.65	45.79475555	1.940969772	14.83022216	10.80637347	10.80675357	9.452118419	0.192075134	1.496164199	3.528116929	1.152450802				20.4		186	298	51.7	187		100	16.9	30.2	1229	26.2	206	93.5			1221	78	165		64.5	10.8	3.2		1.05
Furman_1995	T13D	Africa	Rungwe		Basalt	Sub-Alkaline	4	4	Stratigraphic	-9.235	33.65	45.99427779	2.115614724	14.6160498	11.08315426	12.20546956	9.642320952	0.193253268	0.722156949	2.390237789	1.037464913												17	64	1145	25
Furman_1995	RUN-27	Africa	Rungwe	Porotos	Basalt	Alkaline	4	4	Stratigraphic	-9.1	33.65	47.29133312	1.907804047	14.32367166	10.09094896	11.74965032	9.639962249	0.181695624	1.170927352	2.957600983	0.686405689				29.7		204	505	70.6	155		90	17.6	25.4	844	23.5	163	63.7		0.2	1045	52.7	106		43.6	7.7	2.34		0.82
Furman_1995	T3D	Africa	Rungwe	Porotos	Basalt	Sub-Alkaline	4	4	Stratigraphic	-9.1	33.65	46.54517855	1.833843561	14.36679651	10.00995301	13.4245454	9.706199619	0.222898112	1.124622294	2.228981123	0.536981816				33.4			353	55.1				16	55	679	24				1.22		46.6	101		42.6	7.1	2.21		0.74
Furman_1995	T4L	Africa	Rungwe	Porotos	Picrobasalt	Sub-Alkaline	4	4	Stratigraphic	-9.1	33.65	44.98037342	1.830951428	13.671104	11.23954354	12.98958319	11.86049647	0.193267095	0.752724476	1.871639238	0.610317143				32.5			614	61.8				17	23	663	22						35.6	87		39.6	6.2	2.08		0.8
Furman_1995	T2F	Africa	Rungwe	Porotos	Basanite	Alkaline	4	4	Stratigraphic	-9.1	33.65	44.90821884	2.733455065	16.58432065	11.86647309	11.1990062	6.017680926	0.203989184	1.580916175	3.406619372	1.499320502				19.4			44	50.1				17	33	1488	29				0.24		74.2	152		62.6	9.3	3.13		0.98
Furman_1995	T9C	Africa	Rungwe	Tukuyu	Basanite	Alkaline	4	4	Stratigraphic	-9.25	33.65	41.9490044	2.51003006	15.77152491	12.8196442	13.72894984	6.747611173	0.22356543	0.894261722	3.180726351	2.174681914				21.3		254	37	76.1	59		91	16.4	14.6	1686	30.5	163	70.1			1477	97.5	212		92.4	14	4.23		1.26
Furman_1995	T8D	Africa	Rungwe	Tukuyu	Basanite	Alkaline	4	4	Stratigraphic	-9.25	33.65	43.8389204	2.431505765	16.4767859	11.69632861	12.50635244	6.904655611	0.215449878	1.220882642	3.088114917	1.621003843				18.1		250	119	52.1	70		98	17.4	32.1	1594	30.9	206	88.9		0.35	1544	87.1	191		83.5	13.5	3.83		1.22
Furman_1995	T14C	Africa	Rungwe	Tukuyu	Basanite	Alkaline	4	4	Stratigraphic	-9.25	33.65	44.31702346	2.177012453	15.81144725	11.46816023	13.00075043	7.215825315	0.265738609	1.236706605	3.158201165	1.349134478				22.9		215	163	54.5	93		93	18.4	22.9	1586	29.2	176	82.2		0.24	2231	86.5	187		77.5	11	3.54		1.06
Furman_1995	T6E	Africa	Rungwe	Porotos	Basanite	Alkaline	4	4	Stratigraphic	-9.1	33.65	44.44633368	2.263423706	16.33116028	12.27456909	11.39831759	7.206416285	0.202997642	1.258585379	3.582908378	1.035287973						54	57.5					18	25	1204	22				0.22	23.7	48.8	105		47.5	7.7	2.54		0.85
Furman_1995	RUN-7	Africa	Rungwe	Tukuyu	Basanite	Alkaline	4	4	Stratigraphic	-9.25	33.65	44.63092423	2.278333415	15.59234431	11.53149979	12.22569985	7.384241337	0.294962808	1.23070689	3.295446547	1.535840829						202	170		72		83	15.1	22.3	2091	29.6	156	88.2			3378	105	175
Furman_1995	RUN-22	Africa	Rungwe	Tukuyu	Basanite	Alkaline	4	4	Stratigraphic	-9.25	33.65	43.050887	2.524682559	15.08750297	12.04005964	13.11825058	7.69523244	0.212073335	1.837968903	2.363102875	2.070239698				17.9		225	146	48.1	74		94	16.2	57.2	1747	30.5	227	90.5		0.25	1561	93.2	200		82.4	12.3	3.82		1.25
Furman_1995	RUN-4	Africa	Rungwe	Tukuyu	Basanite	Alkaline	4	4	Stratigraphic	-9.25	33.65	43.46967579	2.309199925	15.64786792	11.40977304	13.83494341	7.950534831	0.202561397	0.952038566	2.66368237	1.559722757				22.4		249	138	49.9	87		95	17.6	16.5	1550	29.5	183	74.2		0.17	1380	84.3	182		74.9	10.7	3.55		1.16
Furman_1995	RUN-22	Africa	Rungwe	Kiejo	Basanite	Alkaline	4	4	Stratigraphic	-9.22	33.65	44.2919904	2.59586757	15.33184283	12.39960964	11.17439868	8.92329477	0.212942262	1.074851416	2.484326385	1.510876046				25.1		222	342	55	156		108	16.9	21.6	1113	29.5	211	92.7		0.33	1145	74.7	174		74.6	11	3.42		1.13
Furman_1995	RW85-46	Africa	Rungwe	Kiejo	Basanite	Alkaline	4	4	Stratigraphic	-9.22	33.65	43.17012547	2.182248327	12.79039992	11.42698572	13.81080307	11.26484669	0.20206003	0.848652127	2.879355432	1.424523214						256	531		219		95			1298		194	70.8			1096	73	154
Furman_1995	T21A	Africa	Rungwe	Tukuyu	Basanite	Alkaline	4	4	Stratigraphic	-9.25	33.65	45.1568101	1.917421319	17.52338521	10.06576263	11.55579586	6.316211404	0.297354108	1.538038491	4.306507775	1.322713102				13.2			123	41.7	50			15	29	3265	29				0.33	5545	142	304		109	15.1	4.52		1.2
Furman_1995	RW85-41B	Africa	Rungwe	Kiejo	Basanite	Alkaline	4	4	Stratigraphic	-9.22	33.65	44.66161434	2.23662288	15.56527597	10.54520527	11.81058326	7.033723537	0.20240931	2.054454501	4.513727622	1.376383311						204	181		81		106			1644		299	120			1604	104	204
Furman_1995	RW85-41A	Africa	Rungwe	Kiejo	Basanite	Alkaline	4	4	Stratigraphic	-9.22	33.65	44.58459204	2.265127833	15.56264168	10.61846019	11.76046281	7.280768035	0.202243557	2.062884277	4.277451221	1.385368362						208	179		91		108			1570		287	116			1528	103	195
Furman_1995	RW85-40	Africa	Rungwe	Kiejo	Basanite	Alkaline	4	4	Stratigraphic	-9.22	33.65	44.67496831	2.245379888	15.4142295	10.53880581	11.93490211	7.353113418	0.202286476	1.941950174	4.339044919	1.355319392						206	192		95		107			1559		287	115			1531	98	191
Furman_1995	RW85-39	Africa	Rungwe	Kiejo	Basanite	Alkaline	4	4	Stratigraphic	-9.22	33.65	44.73587234	2.231744422	15.4505383	10.55855049	11.63334649	7.442514202	0.201967821	1.959087863	4.402898497	1.383479574
Furman_1995	RUN-9	Africa	Rungwe	Kiejo	Basanite	Alkaline	4	4	Stratigraphic	-9.22	33.65	45.2931443	2.174554161	15.47356363	10.3902473	11.14459007	7.83242193	0.191280227	1.932937032	4.369243082	1.198018264				20.2		192	282	50.1	108		102	17.3	42.3	1397	27.7	258	107			1466	85.4	179		69.8	11.3	3.29		0.97
Furman_1995	RUN-11	Africa	Rungwe	Kiejo	Basanite	Alkaline	4	4	Stratigraphic	-9.22	33.65	45.09938094	2.163961327	15.1780652	10.41806823	11.42652477	8.231142619	0.192127408	1.870714232	4.226802967	1.193212321						204	308		115		104	17.4	41.2	1403	27.5	256	106			1405	93	172
Furman_1995	RUN-20	Africa	Rungwe	Kiejo	Basanite	Alkaline	4	4	Stratigraphic	-9.22	33.65	43.6761822	2.477005703	14.95302627	10.26162195	12.89053988	8.270165981	0.19209432	2.113037518	3.811555715	1.354770466				27.6		261	237	60.8	95		91	17.3	47.4	1500	28.9	239	124		0.49	1509	97.5	219		84	12.4	3.63		1.15
Furman_1995	T14B	Africa	Rungwe	Kiejo	Basanite	Alkaline	4	4	Stratigraphic	-9.22	33.65	43.30031899	2.389754571	14.83681668	11.62992672	12.32503209	8.318379741	0.203383368	1.566051932	3.803268977	1.627066942				26.8		290	175	57.3	72		94	16.7	36.8	1913	33.5	246	121			2045	132	274		106	16.5	4.65		1.24
Furman_1995	RW85-43	Africa	Rungwe	Kiejo	Basanite	Alkaline	4	4	Stratigraphic	-9.22	33.65	43.55089564	2.466098523	14.85723291	10.42200323	12.89648244	8.348349919	0.202139223	2.051713116	3.83053828	1.374546718						258	237		98		93			1496		268	122			1495	96.7	185
Furman_1995	RUN-18	Africa	Rungwe	Kiejo	Basanite	Alkaline	4	4	Stratigraphic	-9.22	33.65	43.73649388	2.473555171	14.96248475	10.35634137	12.86248689	8.399991439	0.191826728	1.928363419	3.725476972	1.36297938				26.8		261	234	48	109		96	17	45.3	1507	29.1	243	126		0.4	1515	95.5	205		76.8	12.1	3.53		1.25
Furman_1995	RUN-19	Africa	Rungwe	Kiejo	Basanite	Alkaline	4	4	Stratigraphic	-9.22	33.65	43.88824735	2.505590548	15.16488473	10.62720165	12.65929418	8.426058538	0.202063754	1.525581342	3.616941195	1.384136714						254	263		108		97	17.2	64.4	1415	28.8	243	126			1495	105	186
Furman_1995	T10G	Africa	Rungwe	Kiejo	Basanite	Alkaline	4	4	Stratigraphic	-9.22	33.65	41.34600559	2.662548103	13.59837786	11.94208727	14.91434991	8.81395234	0.204026675	1.224160047	3.070601452	2.223890752				22.4		259	223	63.7	90		99	17	33.5	1446	29.3	209	88			1337	85.5	177		72.7	12	3.52		1.04
Furman_1995	T10H	Africa	Rungwe	Kiejo	Basanite	Alkaline	4	4	Stratigraphic	-9.22	33.65	41.81579342	2.568437906	13.66449574	11.63761449	14.39543459	8.882937422	0.20303857	1.664916271	3.268920971	1.898410626				27.6		277	204	68.2	95		100	16.9	37.8	1825	32.4	242	121		0.37	1884	127	265		109	16.3	4.62		1.42
Furman_1995	T15B	Africa	Rungwe	Kiejo	Foidite	Alkaline	4	4	Stratigraphic	-9.22	33.65	40.36719013	2.542169414	12.98761551	11.64936218	16.57535461	9.256366858	0.225515029	1.209580608	3.300719965	1.886125694				24.8		266	267	57.8	81		93	14.5	90.8	2089	31.9	259	103		1.63	1972	131	257		104	16.3	4.45		1.38
Furman_1995	T10C	Africa	Rungwe	Kiejo	Basanite	Alkaline	4	4	Stratigraphic	-9.22	33.65	42.3231377	2.545293342	14.35545445	11.42379169	13.15407599	9.499034754	0.193442294	1.394820752	3.278337825	1.832611207				23.9			273	59.3				17	26	1547	29				0.26		81.8	189		74.9	12.2	3.61		1.18
Furman_1995	MBALIZI	Africa	Rungwe	Porotos	Basanite	Alkaline	4	4	Stratigraphic	-9.1	33.65	42.54988359	1.260961462	9.593394805	10.41121002	14.38504836	14.75829296	0.211841526	1.54341683	4.024988988	1.260961462						214	908		366		93			844		136	48			788	77	158
Furman_1995	RW85-44	Africa	Rungwe	Kiejo	Basanite	Alkaline	4	4	Stratigraphic	-9.22	33.65	44.15982698	1.557273496	10.86046581	10.07251171	12.22560816	16.51316635	0.18201898	1.031440887	2.437031899	0.960655728						198	1064		486		91			1566		171	78.7			1636	79	146
Furman_1995	RUN-23	Africa	Rungwe	Kiejo	Picrobasalt	Alkaline	4	4	Stratigraphic	-9.22	33.65	42.68882604	1.574296464	10.56302143	10.61043112	11.97480988	19.16578985	0.192978276	0.406270055	1.828215248	0.995361635				26.9		176	1148	76.2	527		87	12.1	1.7	1417	21.2	138	79.4			1763	79.6	162		61.3	9.2	2.72		0.82
Black_1998	KB119	Africa	N_Kenya	EmuruangOgolak	Basalt	Sub-Alkaline	0.02	0.02	Stratigraphic	1.5	36.33	48.44025627	1.86973089	15.91303573	9.673707165	12.06179656	7.539893046	0.152423714	0.975511769	2.957020049	0.416624818		0.55					247	40	101	71	53		16	590	22	106	25			503	23	66
Black_1998	KB94	Africa	N_Kenya	EmuruangOgolak	Basalt	Alkaline	0.02	0.02	Stratigraphic	1.5	36.33	46.81156808	2.77506916	14.96916868	12.40301766	11.50539622	6.765497075	0.192431803	0.810239171	3.180188745	0.587423399		0					105	42	46	68	84		18	503	28	121	28			407	23	90
Black_1998	KB145	Africa	N_Kenya	EmuruangOgolak	Basalt	Alkaline	0.02	0.02	Stratigraphic	1.5	36.33	46.38104071	3.903957297	13.96298493	14.22448111	10.29225105	5.343858429	0.243363572	1.11541637	3.52877179	1.003874733		0.88					95	42	22	31	109		21	556	40	135	35			670	33	86
Black_1998	KB100	Africa	N_Kenya	EmuruangOgolak	Trachybasalt	Alkaline	0.02	0.02	Stratigraphic	1.5	36.33	46.49848211	3.896803573	13.85642621	14.00716064	10.02035204	5.212607376	0.22267449	1.113372449	3.977776114	1.194344991		0					43	34	20	45	99		21	570	38	135	38			1057	45	96
Black_1998	KB46	Africa	N_Kenya	EmuruangOgolak	Trachybasalt	Alkaline	0.02	0.02	Stratigraphic	1.5	36.33	46.88515961	3.878405212	14.04529511	13.9864912	9.569433225	4.891043649	0.253159609	1.27592443	4.080932899	1.134155049		0					45	44	7	23	119		24	584	41	162	43			761	38	104
Black_1998	KB82	Africa	N_Kenya	EmuruangOgolak	Trachybasalt	Alkaline	0.02	0.02	Stratigraphic	1.5	36.33	46.70856245	3.858621486	14.14827878	14.00641722	9.59085183	4.861255416	0.232935155	1.235569085	4.192832796	1.164675777		0					29	30	5	22	106		26	573	40	158	40			810	39	57
Black_1998	KB59	Africa	N_Kenya	EmuruangOgolak	Basalt	Alkaline	0.02	0.02	Stratigraphic	1.5	36.33	47.28798868	1.632390404	21.41614077	8.45267151	12.8537911	4.137442344	0.133465882	0.420930859	3.418779902	0.246398552		1.69					66	33	18	52	40		5	550	20	80	13			222	14	46
Black_1998	KB121	Africa	N_Kenya	EmuruangOgolak	Trachybasalt	Alkaline	0.185	0.01	Stratigraphic	1.5	36.33	49.29233484	3.621312513	13.72659519	12.81538395	8.284511027	4.116967019	0.252884952	1.567886702	4.53169834	1.79042546		0					1	22	5	15	117		27	574	61	188	53			1682	74	140
Paslick_1996	G93-1	Africa	S_Kenya	GELAI	Basanite	Alkaline	2.5	2.5	Stratigraphic	-2.62	36.1	44.63089874	3.398081427	12.59776529	13.72188378	11.46852481	9.448323967	0.227920096	1.067080448	2.683241127	0.756280318		1.49		12.8		150.3	19.8		21.1	25.7	98.8		47.1	818	32.5	303.7	65.5			717.3	67	137.2		62.3
Paslick_1996	G93-2	Africa	S_Kenya	GELAI	Basanite	Alkaline	2.5	2.5	Stratigraphic	-2.62	36.1	44.85527078	3.334465469	12.64619257	13.46907257	11.54158636	9.404637901	0.216791873	1.083959363	2.715060119	0.732962998		1.64		16.8		246.9	291.5		180.8	63.5	110.6		25.3	1122.2	28.3	164.8	52.4			493.8	37.1	95.9		51.3
Paslick_1996	MO93-3	Africa	S_Kenya	MOSONIK	Basanite	Alkaline	2.5	2.5	Stratigraphic	-0.83	35.1	44.86193661	3.220472912	12.56091428	11.87031436	12.46462107	7.735554537	0.213984911	1.818871744	4.482983888	0.77034568		4.36		17.8		186.7	18.6		21.5	24.8	124.5		33.3	683.2	44.9	302.9	56.4			590.8	52.8	105.1		61.2
Paslick_1996	NG93-5	Africa	S_Kenya	Ngorongoro	Basalt	Alkaline	2.5	2.5	Stratigraphic	-3.15	39.3	46.10163866	3.38530057	16.10582392	12.61821136	10.56624117	5.86785432	0.184652758	0.984814711	3.375042083	0.810420439		0.63		9.1		233.8	50.3		40.8	66.2	103.7		22.9	1783.2	25.4	145.6	64.5			676.8	64.3	121.6		55.5
Paslick_1996	L93-2M	Africa	S_Kenya	Main Rift	Foidite	Alkaline	2.5	2.5	Stratigraphic	-3.5	36	39.662238	4.079663421	7.951180749	12.37049488	12.94668698	17.77567633	0.218553398	1.571503002	2.549789638	0.87421359		2.19		31.7		277	1024.5		423.3	138.7	108.2		43.6	1597.9	29.1	417.3	143.8			963.7	79.5	150.7		73.8
Paslick_1996	K93-W3	Africa	S_Kenya	Ketumbeine	Basanite	Alkaline	1.7	0	Stratigraphic	-2.88	36.22	47.81636941	2.796458622	14.70957722	11.65034573	8.829843708	6.535313557	0.204868764	2.151122017	4.671007809	0.635093167		0.88		11.2		221.5	120.1		73.5	79	115.3		48.1	939.3	29	297.8	107.2			788.6	82.5	145.1		63.6
Peccerillo_2003	GDCS1	Africa	Ethiopia	Gedemsa	Basalt	Alkaline	0.3	0.05	Stratigraphic	8.35	39.18	48.99196606	1.949364544	14.85230129	10.29828867	10.52038008	8.179079808	0.185653766	1.186121284	3.465536968	0.371307532		2.38				241	360	58	183				29	516	27	193	33			322	21	42
Peccerillo_2003	GD65	Africa	Ethiopia	Gedemsa	Basalt	Sub-Alkaline	0.3	0.05	Stratigraphic	8.35	39.18	48.72826607	2.032451023	17.08876731	10.01601167	9.292649205	8.564607048	0.202233933	0.899941	2.780716574	0.394356169		0.79		26		284	227	55	127				20	465	22	147	26		0.2	328	19	41		22	4.3	1.41		0.7
Peccerillo_2003	GD3	Africa	Ethiopia	Gedemsa	Basalt	Sub-Alkaline	0.3	0.05	Stratigraphic	8.35	39.18	50.47949762	1.879717029	16.47278901	9.65231056	9.034768944	7.82204828	0.202120111	1.222826669	2.859999565	0.373922205		0.59		28.8		256	332	52	143				25	412	26	159	27		0.1	332	23	50		26	5.46	1.77		0.66
Peccerillo_2003	GD80C	Africa	Ethiopia	Gedemsa	Basalt	Sub-Alkaline	0.3	0.05	Stratigraphic	8.35	39.18	50.71373214	1.848727685	16.70926553	8.856714876	8.728419236	8.223302382	0.191944405	1.212280449	3.061008135	0.454605169		0.51		25		212	354	49	125				23	444	24	164	28			337	23	50		27	5.42	1.65		0.65
Peccerillo_2003	GD64	Africa	Ethiopia	Gedemsa	Basaltic Andesite	Sub-Alkaline	0.3	0.05	Stratigraphic	8.35	39.18	52.56702438	2.188172361	17.28147287	9.69463556	7.643336943	5.098950477	0.244261101	1.088997407	3.562141052	0.631007844		1.01		27		203	34	33	24				17	533	34	179	32		0.1	1096	29	66		35	6.88	3.3		1
Peccerillo_2003	GD66	Africa	Ethiopia	Gedemsa	Basalt	Sub-Alkaline	0.3	0.05	Stratigraphic	8.35	39.18	51.9625497	1.897480335	18.4167209	8.90065002	8.959760084	4.708186499	0.202939073	1.379985698	3.247025172	0.324702517		0.81		21		212	95	33	26				24	573	31	156	28		0.6	524	23	46		26	5.5	1.7		1
Peccerillo_2003	GD58	Africa	Ethiopia	Gedemsa	Basaltic Andesite	Sub-Alkaline	0.3	0.05	Stratigraphic	8.35	39.18	52.67017165	1.634206521	19.23491526	8.352480279	8.81050472	4.40525236	0.182706319	1.197741425	3.288713744	0.223307723		0.87		14		92	27	21	18				70	359	65	397	65		0.1	848	52	92		48	8.95	2.3		1.3
Peccerillo_2003	GD57	Africa	Ethiopia	Gedemsa	Basaltic Andesite	Sub-Alkaline	0.3	0.05	Stratigraphic	8.35	39.18	53.05652803	1.711827651	18.23248386	8.574222598	8.36668426	4.629025069	0.202583154	1.509244497	3.464171934	0.253228943		0.72		20		217	81	31	25				25	518	59	175	31		0.5	743	34	51		32	6.17	2.05		1
Peccerillo_2003	GD83B	Africa	Ethiopia	Gedemsa	Basaltic Andesite	Sub-Alkaline	0.3	0.05	Stratigraphic	8.35	39.18	52.82258065	1.834677419	17.5	9.879032258	7.741935484	4.616935484	0.211693548	1.491935484	3.629032258	0.272177419		0.81		22		207	79	31	22				28	531	54	237	43		0.38	565	42	85		44	8.82	2.48		1.19
Peccerillo_2003	GD82	Africa	Ethiopia	Gedemsa	Basaltic Trachyandesite	Sub-Alkaline	0.3	0.05	Stratigraphic	8.35	39.18	53.4999492	1.838870263	16.83429849	9.641369501	7.843137255	4.104439703	0.233668597	1.747434725	3.83013309	0.426699177		1.57				133	41	22	20				52	570	67	191	36			909	49	101
Haileab_2004	NK-51	Africa	N_Kenya	Turkana	Basalt	Sub-Alkaline	3	3	Stratigraphic	5.56	36	50.49590461	3.503205205	13.61896935	13.65324686	8.923845211	4.871320847	0.217654761	1.046815756	3.171540807	0.497496597		1.41				377	23	39	56	67	129	23	17	369	40	225	25			322	29	63.8	8.3	36.7	8.4	2.9	8.4	1.4
Haileab_2004	KIB01-138	Africa	N_Kenya	Turkana	Basalt	Sub-Alkaline	4.075	0.075	Stratigraphic	5.37	35.94	50.41099138	3.534729114	13.71762607	13.65602108	8.682692156	4.993832412	0.215782882	1.006986783	3.298395482	0.482942641		0.83				376	0	41	86	87	140	22	18	364	37	227	27			303	28.7	61.9	8	35.6	8.1	2.8	8.2	1.3
Haileab_2004	WS-1	Africa	N_Kenya	Turkana	Basalt	Sub-Alkaline	3.65	0.45	Stratigraphic	5.35	36.16	50.5551815	3.534470155	13.65776473	13.64043153	8.825960156	4.954387356	0.224735097	0.868294691	3.238228437	0.500546352		0.42				383	23	40	51	85	136	23	18	381	39	232	26			322	28	61.7	8.1	35.5	8.2	2.8	8.3	1.3
Haileab_2004	K83-1530	Africa	N_Kenya	Turkana	Basalt	Sub-Alkaline	4.3	1.1	Stratigraphic	4.23	36.42	51.44553288	3.708153261	13.52864706	13.42888348	8.292408667	4.441634126	0.224119153	0.814978739	3.524783045	0.590859586		0.29				362	0	34	77	29	149	24	22	371	45	262	29			312	31.9	69.6	9.1	40.2	9.5	3.1	9.4	1.5
Haileab_2004	K00-6133	Africa	N_Kenya	Turkana	Basalt	Sub-Alkaline	4.06	0.05	Stratigraphic	3.7	36.37	51.80662192	3.642013705	13.44271351	13.24641511	8.255913091	4.266066616	0.214837887	0.900273051	3.601092203	0.62405291		0.61				348	0	33	78	27	139	24	21	358	47	268	29			310	33.3	73	9.6	42.3	9.8	3.3	9.9	1.6
Haileab_2004	K83-1694	Africa	N_Kenya	Turkana	Basalt	Sub-Alkaline	3	3	Stratigraphic	3.6	36.28	51.70877211	3.708809381	13.47636246	13.44068024	8.275855643	4.137927821	0.21455922	1.001276362	3.42273042	0.613026344		0.96				363	0	36	83	267	153	24	20	368	47	271	31			324	33.3	72.4	9.5	41.3	9.6	3.2	9.7	1.6
Haileab_2004	K84-1815	Africa	N_Kenya	Turkana	Basalt	Sub-Alkaline	4	0.1	Stratigraphic	3.47	36.35	50.44497878	3.758284047	13.33320389	14.06125417	8.909283707	4.649212417	0.225292232	0.870447259	3.225775135	0.522268355		0.65				412	0	40	90	47	156	23	19	358	42	242	27			276	29.7	65.1	8.5	37.4	8.9	3	8.9	1.5
Haileab_2004	K86-2764	Africa	N_Kenya	Turkana	Basalt	Sub-Alkaline	6.98	0.3	Stratigraphic	3.4	35.77	51.13115309	3.784092918	13.40242074	13.81243894	8.27196592	4.436874445	0.203994227	1.04037056	3.345505329	0.571183837		0.57				372	0	36	79	34	133	23	21	346	43	245	28			294	30.6	66.9	8.7	38.4	9.1	3	9.2	1.5
Haileab_2004	K90-4661	Africa	N_Kenya	Turkana	Basalt	Sub-Alkaline	4.8	0.1	Stratigraphic	2.93	35.98	51.21899452	3.64375354	13.70794533	13.36537263	8.443598855	4.521144619	0.227089456	0.877391079	3.406341836	0.588368135		0.9				347	0	35	81	38	135	24	20	367	45	255	29			295	31.9	68.7	9	39.7	9.3	3.1	9.2	1.5
Macdonald_2001	BD4200	Africa	S_Kenya	LABAIT	Foidite	Alkaline	6	1	Stratigraphic	-4.57	35.43	40.49632875	2.566307272	5.574019395	12.75581798	9.105258201	25.10875035	0.205304582	1.724558487	1.91959784	0.544057142		0.89		20		157	1242	91	953	130	110		65	736	16	187	95		0.48	730	50	92		38	7.98	2.25		0.75
Macdonald_2001	CD93-3	Africa	S_Kenya	Sambu	Basanite	Alkaline	1.5	1.5	Stratigraphic	-2.03	35.98	43.61697784	4.089091673	11.95513062	12.33944697	12.6418483	9.551618716	0.208096268	0.936433208	3.766542457	0.894813954		2.36		22		267	198	54	106	129	101		67	1176	27	360	143		0.6	1024	103	198		91	13.7	4.15		1.31
Macdonald_2001	RW93-2	Africa	S_Kenya	Sambu	Basanite	Alkaline	1.5	1.5	Stratigraphic	-2.03	35.98	46.11739435	3.402018616	14.3686466	13.05838226	10.53495191	5.663179025	0.226116041	1.829484331	4.162590754	0.637236115		1.2		15		246	137	43	65	52	138		44	869	39	282	83		0.5	551	63	129		59	10.8	3.44		1.33
Macdonald_2001	MD93-4	Africa	S_Kenya	Sambu	Basalt	Alkaline	2.5	1	Stratigraphic	-2.03	35.98	45.4194834	2.46145615	9.794757045	11.37736509	10.25436504	15.80030151	0.183843198	1.297115897	2.788288502	0.623024171		0.67		23		236	955	64	761	117	112		33	847	24	242	88		0.42	677	68	130		54	9.07	2.65		1.02
Macdonald_2001	RW93-8	Africa	S_Kenya	Sambu	Basalt	Alkaline	2.5	1	Stratigraphic	-2.03	35.98	45.07098475	3.234022824	10.48234064	14.27272833	13.23382673	9.229798471	0.205334782	1.334676086	2.535884563	0.400402826		1.09		27		350	416	80	191	213	119		34	687	25	212	68		0.34	448	36	92		46	8.4	2.61		1.04
Macdonald_2001	OE93-7	Africa	S_Kenya	Sambu	Basalt	Sub-Alkaline	2.5	0.5	Stratigraphic	-2.03	35.98	46.51280315	3.209908114	11.11122039	13.6822786	13.05568396	8.672924808	0.17489884	0.76132436	2.397142918	0.421814848		0.05		22		313	264	56	115	200	112		14	836	27	262	86		0.86	708	59	123		56	9.67	2.95		1.1
Macdonald_2001	K93-1	Africa	S_Kenya	Sambu	Basalt	Alkaline	2.5	0.5	Stratigraphic	-2.03	35.98	47.62432543	3.664186124	14.88891056	13.53328282	8.852592921	5.75368069	0.18169518	1.322337141	3.583432711	0.595556422		-0.52		15		318	26	53	33	25	116		29	933	25	227	63		0.21	477	43	112		57	9.32	3		1.1
Macdonald_2001	MD93-7	Africa	S_Kenya	Sambu	Basalt	Sub-Alkaline	2.5	0.5	Stratigraphic	-2.03	35.98	48.70840132	2.370312763	11.0885876	12.52223414	10.67149394	10.90547331	0.223806355	0.864706373	2.329620698	0.315363501		0.67		26		278	562	64	202	61	110		19	444	20	161	37			316	25	67		38	6.82	2.24		0.89
Macdonald_2001	410-1	Africa	S_Kenya	LOISIUMURTO VOLCANIC ROCKS	Basanite	Alkaline	8	5	Stratigraphic	-1.1	35.92	41.15504092	1.333631706	8.241427181	11.61564251	13.70098198	19.30640274	0.187541959	0.802262823	2.510978446	1.146089747		2.57		20		224	789	74	866	122	97		18	692	23	157	39		0.2	369	64	128		56	8.98	2.65		0.96
Macdonald_2001	419-1	Africa	S_Kenya	LOISIUMURTO VOLCANIC ROCKS	Basanite	Alkaline	8	5	Stratigraphic	-1.1	35.92	41.09737509	1.334997192	8.369405471	11.63345512	13.13431852	19.73742002	0.195114974	0.770190688	2.649455965	1.078266963		1.34		19		220	855	72	1263	110	91		16	709	21	157	39		0.23	337	57	125		54	8.83	2.66		0.95
Macdonald_2001	W220	Africa	S_Kenya	Simbara	Basanite	Alkaline	8	5	Stratigraphic	-0.42	36.63	42.8846404	4.070614567	13.83804399	14.1079871	10.77996923	8.32532728	0.225008845	1.380736097	3.426271055	0.96140143		0.01		23		261	218	49	101	73	112		34	1177	33	175	63		0.5	596	45	105		54	10.1	3.3		1.23
Macdonald_2001	254-3	Africa	S_Kenya	Lisudwa	Basalt	Sub-Alkaline	8	5	Stratigraphic	-1.97	36.03	45.12905374	2.508307206	5.508037865	11.80996622	17.2407728	15.13174715	0.174045806	0.675707247	1.60736421	0.214997761		0.44		60		253	957	64	816	113	66		20	425	15	150	48			384	36	81		38	6.01	1.79		0.68
Macdonald_2001	W86A	Africa	S_Kenya	NGONG VOLCANIC SERIES	Basanite	Alkaline	8	5	Stratigraphic	-1.8	35	43.4777751	3.389089978	14.46840859	13.62484441	11.55607133	5.099181252	0.279833118	2.093566286	5.13027382	0.880956111		1.56		6		235	10	40	16	103	147		57	1200	44	455	191		0.56	819	118	242		94	15.8	4.65		1.74
Macdonald_2001	W642	Africa	S_Kenya	Chyulu Hills	Basalt	Alkaline	2	2	Stratigraphic	-2.95	38.1	46.52252846	3.114309664	13.31670723	12.1825343	9.565379684	9.818164559	0.18200511	1.395372512	3.36709454	0.535903936		-0.71		23		221	323	55	249	86	116		36	712	30	313	85		0.42	439	53	121		53	9.66	2.98		1.17
Macdonald_2001	KLR193	Africa	S_Kenya	Olokisalie	Basanite	Alkaline	2	2	Stratigraphic	-1.67	36.5	43.89730321	4.439741199	11.92096028	15.22645885	12.77828961	7.307711951	0.224538635	1.214549891	2.408687179	0.581759192		0.55		31		408	99	58	78	181	127		29	730	36	301	75			447	49	120		60	10.9	3.35		1.38
Macdonald_2001	43/1/S/38	Africa	S_Kenya	Turasha	Basanite	Alkaline	2	2	Stratigraphic	-0.5	36.3167	43.6295394	4.780606013	14.83133543	14.37611758	10.43609417	6.155420814	0.2291358	1.645611656	3.176655411	0.739483719		2.28		17		312	17	44	18	44	130		45	944	40	382	92		0.44	591	55	139		70	12.2	3.68		1.49
Macdonald_2001	W151	Africa	S_Kenya	Ol Esayeti	Basalt	Alkaline	2	2	Stratigraphic	-1.5	36.6	46.39681146	2.895936033	10.58407938	11.45237582	13.83041337	10.28521054	0.175198977	1.154252084	2.803183633	0.422538709		1.48		35		285	440	55	184	151	104		27	596	25	224	59		0.54	709	38	89		43	7.77	2.34		0.97
Macdonald_2001	W223	Africa	S_Kenya	LAIKIPIAN BASALTS	Basanite	Alkaline	2	2	Stratigraphic	-0.42	36.63	44.77810472	4.026733888	14.78872088	13.77022291	8.970038917	6.518983507	0.226568147	1.884635042	3.985539679	1.050452319		1.66		18		196	32	38	39	56	137		48	1184	48	490	123		0.36	632	77	173		83	14.6	4.43		1.74
Macdonald_2001	W217	Africa	S_Kenya	Simbara	Basalt	Sub-Alkaline	6.5	6.5	Stratigraphic	-0.42	36.63	47.51818666	2.702656251	14.94906739	11.26630552	11.2857013	8.129083254	0.168916016	1.150740357	2.438724976	0.390618286		4.06		17		208	70	45	109	118	85		24	575	23	201	50		0.26	348	34	84		40	6.77	2.27		0.89
Macdonald_2001	976-6	Africa	S_Kenya	KORDJYA BASALTS	Basalt	Sub-Alkaline	6.5	6.5	Stratigraphic	-1.4	36.17	48.47120122	1.913202987	15.15297472	11.29047638	12.22211057	7.011685416	0.193355621	0.671656368	2.778214976	0.295121737		0.09		33		260	86	45	69	128	78		13	460	29	110	25			403	20	44		26	5.17	1.82		0.9
Macdonald_2001	244-2	Africa	S_Kenya	KORDJYA BASALTS	Picrobasalt	Alkaline	6.5	6.5	Stratigraphic	-1.97	36	43.12931012	3.283957623	8.746795066	14.783906	10.39398651	16.05490394	0.198079984	1.052951492	1.782719853	0.573389426		1.95		24		284	702	77	811	14	141		18	790	26	249	84		0.24	505	58	124		56	10.7	3.29		1.22
Macdonald_2001	W298	Africa	S_Kenya	Chyulu Hills	Basanite	Alkaline	6.5	6.5	Stratigraphic	-2.1533	37.6167	44.07859664	3.301805824	9.568081273	12.61970222	11.84765619	14.28056575	0.184001563	0.940452433	2.627133427	0.552004689		1.11		23		267	656	65	462	55	114		40	731	30	328	82		0.35	476	59	136		63	10.9	3.29		1.21
Macdonald_2001	ND30	Africa	S_Kenya	Greater Olkaria	Foidite	Alkaline	2	2	Stratigraphic	-0.72	36.43	43.73473027	1.701414889	14.62473017	10.28987833	11.01735871	7.224040267	0.167352284	8.77669757	2.240661138	0.223136379		-0.13		41		287	71		37	90	87		10	482	23	79	26			310	18	39		23	4.06	1.58
Macdonald_2001	EL3	Africa	S_Kenya	Elmenteita	Basalt	Sub-Alkaline	2	2	Stratigraphic	-0.48	36.15	49.09500024	1.790080804	15.97850536	11.05536004	10.61843386	7.150152303	0.183076446	0.905211316	2.898710393	0.325469237		-0.06		38		262	101	42	51	61	106		23	478	36	184	49		0.44	390	34	78		35	6.6	2.03		1.04
Macdonald_2001	W173	Africa	S_Kenya	Singaraini	Basalt	Sub-Alkaline	2	2	Stratigraphic	-1.87	36.5632	48.79480942	1.947259075	15.27928682	11.56971089	11.65264558	6.913284865	0.195756203	0.772721855	2.606648392	0.26787691		1.25		32		251	89	43	65	124	78		15	1409	29	116	26			1145	20	46		22	5.17	1.86		0.93
Macdonald_2001	11/100	Africa	N_Kenya	KOPSOROGEL NEPHELINITE	Basanite	Alkaline	16.8	2	K-Ar	1.9	36.27	41.65535182	2.754412605	11.99402802	11.9204626	12.11735993	11.56236635	0.226108497	2.271362633	4.881888013	0.616659538		1.02		25		275	239	48	154	114	104		60	1102	27	214	133		0.82	870	86	156		61	10.4	2.95		1.13
Macdonald_2001	11/213	Africa	N_Kenya	LOKWANMUR BASALT	Basanite	Alkaline	11.5	2	K-Ar	1.9	36.27	44.71833703	2.78715397	15.86613205	13.87694232	10.49827995	5.605276318	0.227101435	0.877437361	4.717516164	0.825823399		1.59		16		335	27	48	17	47	105		20	956	29	135	50		0.39	570	41	91		46	8.06	2.82		1.07
Macdonald_2001	12/241	Africa	N_Kenya	NASORUT BASALT	Basalt	Alkaline	9.41	0.3	Stratigraphic	1.15	36.23	46.01469544	2.748688297	14.97311783	11.93864035	10.5090827	8.235731476	0.196334878	1.46734488	3.358359761	0.558004391		1.43		22		246	297	45	148	92	111		37	670	26	204	66		0.47	489	41	85		40	7.59	2.45		1.02
Macdonald_2001	12/1087	Africa	N_Kenya	CHEMBALO BASALT	Trachybasalt	Alkaline	15	1	Stratigraphic	1.15	36.23	47.31565444	2.982382581	15.48981403	12.11775066	9.917196057	5.871888196	0.216712921	1.228039886	4.117545501	0.74301573		1.73		14		226	71	39	46	59	121		46	1055	34	330	82		0.48	852	69	145		67	11.3	3.4		1.35
Macdonald_2001	12/384	Africa	N_Kenya	NASORUT BASALT	Basalt	Alkaline	9.41	0.3	Stratigraphic	1.15	36.23	45.44423854	2.763776626	13.15598468	12.69117456	11.09590025	10.55538305	0.193770317	1.264606279	2.417029743	0.418135947		0.38		26		285	432	56	252	128	107		52	535	23	167	45		0.43	358	27	62		34	6.58	2.23		0.93
Macdonald_2001	5/104	Africa	N_Kenya	RIBKWO BASALT	Basalt	Alkaline	4.3	0.6	K-Ar	1.15	36.23	45.34545241	3.262037832	15.99753377	12.70661701	9.900753802	6.180154742	0.218858768	1.938463376	3.011913525	1.438214763		2.15		17		202	31	34	32	56	90		46	1783	30	182	78		0.54	1697	60	127		60	10.5	3.82		1.22
Macdonald_2001	3/559	Africa	N_Kenya	TIRIOKO BASALT	Basalt	Alkaline	6.9	0	Stratigraphic	1.15	36.23	45.72430481	2.348224635	14.68911081	12.85138615	11.15152565	9.352236643	0.193144018	0.609928477	2.582030552	0.498108256		0.08		27		290	294	62	183	294	89		15	659	20	82	25		0.3	356	16	43		25	5.09	1.88		0.74
Macdonald_2001	3/705	Africa	N_Kenya	TIRIOKO BASALT	Basanite	Alkaline	6.9	0	Stratigraphic	1.15	36.23	44.58890419	2.971232223	15.01952784	13.02764234	11.46630167	8.444017349	0.2042084	0.775991921	2.532184163	0.969989901		0.77		23		257	197	52	104	99	82		19	1073	24	116	40			612	30	68		36	7.05	2.66		0.91
Macdonald_2001	11/187	Africa	N_Kenya	NATHELAT BASALT	Basalt	Sub-Alkaline	5	5	Stratigraphic	1.9	36.27	47.36444879	2.392870028	15.18907627	11.042746	10.46495519	9.3147344	0.174587084	1.211839757	2.423679513	0.421062966		1.24		26		289	347	51	178	83	94		33	512	24	164	51		0.55	391	30	65		31	5.87	1.96		0.88
Macdonald_2001	12/984	Africa	N_Kenya	NASORUT BASALT	Basalt	Alkaline	9.41	0.3	Stratigraphic	1.15	36.23	48.14151649	2.497521031	15.39624076	11.66175614	9.208966434	7.472007363	0.205557287	1.202510126	3.247805126	0.966119246		1.02		17		183	201	39	120	64	105		23	995	28	143	49		0.57	889	39	89		44	8.04	2.92		1.03
Macdonald_2001	12/829	Africa	N_Kenya	NASORUT BASALT	Basalt	Alkaline	9.41	0.3	Stratigraphic	1.15	36.23	46.88454845	2.834020012	16.07998311	13.11058935	9.621292576	6.602445172	0.184827392	0.92413696	3.1112611	0.646895872		1.14		17		264	29	46	55	61	105		21	848	23	124	35		0.3	624	25	58		31	6.13	2.32		0.85
Davies_1987	30	Africa	S_Kenya	Greater Olkaria	Basalt	Sub-Alkaline	0.5	0	Stratigraphic	-0.72	36.43	47.07907259	1.842664777	15.50065809	12.29118153	12.13931356	8.140123519	0.263237825	0.425230333	2.024906348	0.293611421						285	71	35	37	74	60		11	424	19	66	20			326	17.2	35.9		18.6	4.06	1.58	4.51
Davies_1987	223	Africa	S_Kenya	Greater Olkaria	Basalt	Sub-Alkaline	0.5	0	Stratigraphic	-0.72	36.43	47.57600266	1.965534008	15.95610428	11.1377035	12.36774476	7.428710586	0.201593232	0.483823756	2.640871334	0.241911878								30		73	65		9	382	19	71	23			254	16.9	36.3		18.1	4.11	1.64	4.5
Davies_1987	154A	Africa	S_Kenya	Greater Olkaria	Basalt	Sub-Alkaline	0.5	0	Stratigraphic	-0.72	36.43	47.54393568	1.99442781	15.99571395	11.05657795	12.39970018	7.353193443	0.181311619	0.463351916	2.759965758	0.251821693								27		77	62		8	422	20	76	23			278	16.3	34.2		17.4	3.84	1.65	4.48
Davies_1987	218	Africa	S_Kenya	Greater Olkaria	Basalt	Alkaline	0.5	0	Stratigraphic	-0.72	36.43	48.02958041	2.764727948	15.24636471	12.83034766	10.44340666	5.741351104	0.221985456	0.938393063	3.349962331	0.433880663								28		44	93		17	422	30	116	34			532	35	69.7		36.3	7.52	2.74	7.63
Davies_1987	74	Africa	S_Kenya	Greater Olkaria	Basaltic Andesite	Sub-Alkaline	0.5	0	Stratigraphic	-0.72	36.43	54.15992956	1.570436619	14.28493309	9.649559887	9.805161969	5.134119717	0.171137324	1.550302816	3.392545774	0.281873239								38		63	79		63	295	37	158	61			281	35.2	74		29.4	6.76	1.61	7.22
Davies_1987	229	Africa	S_Kenya	Greater Olkaria	Basaltic Andesite	Sub-Alkaline	0.5	0	Stratigraphic	-0.72	36.43	55.26052296	1.626498025	14.41622784	9.3909268	8.930585429	4.758264408	0.161639555	1.666907914	3.535865272	0.252561805								30		71	92		70	278	42	180	69			274	41.6	76.6		35.7	7.7	1.67	8.2
Davies_1987	64	Africa	S_Kenya	Greater Olkaria	Basalt	Sub-Alkaline	0.25	0.25	Stratigraphic	-0.72	36.43	47.51794561	1.900717824	15.93367708	11.64695177	12.77929431	7.340006066	0.242644829	0.475179456	1.840056617	0.323526438						267	72	42	42	84	60		14	423	21	68	19			322	17.5	37.1		20.5	4.7	1.98	5.16
Davies_1987	25	Africa	S_Kenya	Greater Olkaria	Basalt	Sub-Alkaline	0.25	0.25	Stratigraphic	-0.72	36.43	48.45904298	1.976885645	15.64274128	12.256691	11.27331711	6.640308191	0.212895377	0.821167883	2.291159773	0.425790754						274	67	36	20	62	69		20	448	25	108	24			461	23.1	48.7		24.4	5.09	1.8	5.05
Davies_1987	146A	Africa	S_Kenya	Greater Olkaria	Basalt	Sub-Alkaline	0.25	0.25	Stratigraphic	-0.72	36.43	49.00181488	2.258519863	15.73906029	12.40169389	10.37507562	6.130268199	0.191570881	0.957854406	2.450090744	0.49405122						320	54	39	14	29	76		17	427	28	124	28			553	27.7	60.5		31.7	6.56	2.23	6.45
Davies_1987	158A	Africa	S_Kenya	Greater Olkaria	Basalt	Sub-Alkaline	0.25	0.25	Stratigraphic	-0.72	36.43	49.37650845	2.091713596	15.42638777	11.74577635	11.12228479	6.003620274	0.241351569	0.884955752	2.614641995	0.492759453						343	60	50	20	67	86		17	447	25	112	23			498	24.1	50.7		25	5.17	1.72	5.12
Davies_1987	163	Africa	S_Kenya	Greater Olkaria	Basalt	Sub-Alkaline	0.25	0.25	Stratigraphic	-0.72	36.43	49.53768701	2.436445422	15.57909708	11.50951543	10.29170722	5.995071101	0.192084909	0.859327224	3.184565593	0.414499014						275		37		36	70		12	435	25	119	26			413	26.4	53.3		27.2	5.73	1.97	5.73
Davies_1987	124	Africa	S_Kenya	Greater Olkaria	Basalt	Sub-Alkaline	0.01	0	Stratigraphic	-0.72	36.43	49.8687664	2.069452857	15.62689279	11.23561478	10.4482132	6.46073087	0.232182516	1.110438118	2.331920049	0.615788411						255	61	36	18	37	83		13	501	30	91	26			1094	27.4	56.7		29.2	6.16	2.59	5.84
Davies_1987	226A	Africa	S_Kenya	Greater Olkaria	Basalt	Sub-Alkaline	0.01	0	Stratigraphic	-0.72	36.43	48.51235502	2.138174483	15.61270802	12.0927887	10.45890066	6.414523449	0.23197176	1.169944529	2.753403933	0.61522945						256	55	33	17	34	79		13	493	31	95	26			1088	22.5	49.8		28	5.84	2.44	5.88
Davies_1987	120C	Africa	S_Kenya	Greater Olkaria	Basaltic Trachyandesite	Alkaline	0.01	0	Stratigraphic	-0.72	36.43	52.85988096	1.916675073	15.31322506	11.05618884	8.150912943	4.236860688	0.282457379	2.410975487	3.278523151	0.494300414						226	49	28	13	43	86		27	308	33	135	33			870	34.2	71.2		35.9	7.46	2.95	7.47
Simonetti_1994	TL944	Africa	N_Kenya	Napak	Foidite	Alkaline	15	15	Stratigraphic	2.07	34.28	39.82098116	2.904841425	12.4232886	14.03384417	14.98512292	6.099095096	0.257255329	3.880267882	4.81281845	0.78248496		4.87				218	24		31		107		105	1188	27	157	110			1180
Simonetti_1994	TL973	Africa	N_Kenya	Napak	Basanite	Alkaline	15	15	Stratigraphic	2.07	34.28	42.08116563	2.626164868	9.837696967	13.01349938	14.85033705	10.75477041	0.187583205	2.667850025	3.605766049	0.37516641		0.82				210	164		61		76		75	415	17	87	55			888
Simonetti_1994	NP100	Africa	N_Kenya	Napak	Basanite	Alkaline	15	15	Stratigraphic	2.07	34.28	42.72514259	2.092495799	9.516831855	13.15136427	14.65753067	10.00977558	0.201201519	2.515018989	4.698055472	0.432583266		0.51				201	341		104		94		54	690	22	119	66			840
Simonetti_1994	TL971	Africa	N_Kenya	Napak	Basanite	Alkaline	15	15	Stratigraphic	2.07	34.28	45.0261511	1.948832509	8.160736133	11.82547913	15.87486482	11.52044218	0.192853217	1.664627768	3.369856214	0.416156942						216	534		105		81		38	577	19	98	48			669
Simonetti_1994	NP101	Africa	N_Kenya	Napak	Basanite	Alkaline	15	15	Stratigraphic	2.07	34.28	42.79989153	2.277018711	10.0047769	13.48336428	14.14572686	10.37756315	0.201506081	2.176265671	4.060347525	0.47353929		0.95				130	183		94		93		55	683	21	117	63			796
Simonetti_1994	NP112	Africa	N_Kenya	Napak	Basanite	Alkaline	15	15	Stratigraphic	2.07	34.28	44.58122694	2.100208006	8.106599984	12.84644072	15.07685554	12.15482701	0.172480851	1.450868333	3.266990231	0.243502378						251	475		142		71		34	439	16	81	39			540
Simonetti_1994	NP102	Africa	N_Kenya	Napak	Basanite	Alkaline	15	15	Stratigraphic	2.07	34.28	44.31133759	2.585696876	13.15786071	14.35921719	12.31333875	6.359980219	0.239802533	1.907994066	3.993233482	0.771538584		2.63				178	41		32		116		41	1076	26	154	77			1019
Simonetti_1994	TL894	Africa	N_Kenya	Napak	Basanite	Alkaline	15	15	Stratigraphic	2.07	34.28	43.27074799	2.49246046	12.63595733	14.22462916	12.83004237	6.323086168	0.245160045	1.828485338	5.168790955	0.980640181		1.54				227	48		40		124		46	857	27	161	83			492
Simonetti_1994	NP111	Africa	N_Kenya	Napak	Foidite	Alkaline	15	15	Stratigraphic	2.07	34.28	41.65153871	2.383330553	13.08252442	13.43660893	14.04204711	5.096819451	0.247618759	3.043647243	5.901580416	1.114284414		2.48				208	12		26		141		58	1156	31	199	106			741
Simonetti_1994	TL931	Africa	N_Kenya	Napak	Basanite	Alkaline	15	15	Stratigraphic	2.07	34.28	44.09856316	2.022210648	11.02464079	12.68566614	15.07932712	8.263348079	0.225830631	1.991415562	3.818590665	0.790407208		1.67				183	205		71		117		38	1405	28	177	87			1252
Rogers_1992	A24	Africa	Tanganyika	Virunga	Basalt	Alkaline	0.06	0.03	Stratigraphic	-1.52	29.43	47.48250806	2.617066242	13.76495694	10.62414474	11.33047671	9.474185543	0.182586017	2.089595527	1.998302518	0.436177707						303	569		35	18	84		51	698	28	245	60			918
Rogers_1992	A44	Africa	Tanganyika	Virunga	Basalt	Alkaline	0.06	0.03	Stratigraphic	-1.52	29.43	47.8012236	2.619106603	13.80339967	10.54588027	11.17418068	9.252828347	0.171910472	2.174161852	2.032588522	0.42471999				36.6		300	524	43.2	34	12	84		12	718	28	245	61		0.98	961	62	125		55.3	9.59	2.61		1.25
Rogers_1992	A151	Africa	Tanganyika	Virunga	Basalt	Alkaline	0.06	0.03	Stratigraphic	-1.52	29.43	47.78220386	2.718903065	14.11815591	10.17549875	10.9964524	8.589719683	0.181260204	2.306032599	2.688693031	0.443080499				36.8		306	362	42.9	26	26	87		62	741	29	256	63		0.49	944	63.7	128		56.3	9.68	2.74		1.19
Rogers_1992	A189	Africa	Tanganyika	Virunga	Basalt	Alkaline	0.06	0.03	Stratigraphic	-1.52	29.43	46.41089109	2.238856545	12.79778809	10.16335988	10.94215924	12.91880736	0.17144397	1.976648121	2.006902939	0.373142758				33.3		281	94	59.9	220	38	77		55	603	24	195	55			757	52.5	107		43.3	7.37	2.02		0.85
Rogers_1992	A196	Africa	Tanganyika	Virunga	Basalt	Alkaline	0.06	0.03	Stratigraphic	-1.52	29.43	47.87629573	2.432164264	13.83608799	10.43378487	9.355254245	10.83877353	0.171563454	2.4523482	2.149589163	0.454138556				29.2		230	588	47	117	13	75		58	656	26	221	59		0.47	833	68.6	138		56.3	9.25	2.58		1.08
Rogers_1992	A197	Africa	Tanganyika	Virunga	Basalt	Alkaline	0.06	0.03	Stratigraphic	-1.52	29.43	47.87075816	2.423450794	13.81062754	10.47428007	9.349044487	10.9511584	0.182519307	2.382890948	2.129391911	0.425878382				29.1		258	696	47	139	29	88		73	793	29	253	67		0.59	894	68.6	135		56.5	9.6	2.53		1.16
Rogers_1992	A211	Africa	Tanganyika	Virunga	Basalt	Alkaline	0.06	0.03	Stratigraphic	-1.52	29.43	46.73526024	2.838584136	13.70630626	10.3717059	11.22254514	9.630910462	0.172342608	2.595276925	2.281005109	0.446063221				36.1		321	512	44.8	84	22	84		89	741	27	244	66		0.62	918	60.8	125		53.8	9.02	2.54		1.13
Rogers_1992	A455	Africa	Tanganyika	Virunga	Basalt	Alkaline	0.06	0.03	Stratigraphic	-1.52	29.43	47.07457998	2.798316622	14.14366553	10.37275747	11.4467372	8.658559403	0.162221253	2.646234197	2.281236377	0.415691962				37.5		322	414	46.1	74	34	85		115	701	26	245	72		0.69	970	68.3	132		56.8	9.52	2.56		1.18
Rogers_1992	A339	Africa	Tanganyika	Virunga	Trachybasalt	Alkaline	0.06	0.03	Stratigraphic	-1.52	29.43	49.99747833	2.098859869	12.19772185	9.242054654	9.612169834	10.38276573	0.233206652	2.899874022	2.757922147	0.57794692				27.5				45.4					84	849		23				1113	89.7	171		63	10	2.6		1.07
Rogers_1992	A16	Africa	Tanganyika	Virunga	Basalt	Alkaline	0.06	0.03	Stratigraphic	-1.52	29.43	46.12540816	3.099934393	12.88441787	12.02042879	10.652869	10.07731115	0.181755111	2.413303973	2.08008627	0.464485284							663	44	32	10	90			795
Rogers_1992	A458	Africa	Tanganyika	Virunga	Basalt	Alkaline	0.06	0.03	Stratigraphic	-1.52	29.43	49.31617078	2.713253163	14.15566163	9.802115842	10.98511861	7.550363669	0.172753947	2.662443178	2.205153319	0.436965865				33.7			483	47.2	86	23	96		78	705	33	230				950	66.6	134		54.7	9.02	2.41		0.97
Rogers_1992	A40	Africa	Tanganyika	Virunga	Basalt	Alkaline	0.06	0.03	Stratigraphic	-1.52	29.43	47.69897137	2.253974381	13.04665351	10.55173739	9.137733978	12.20395138	0.172601642	2.375810834	2.050913626	0.507651888				26.8			533	52.3	160	19	105		66	737	28	247				826	68.2	137		54.2	8.87	2.4		1.04
Rogers_1992	A252	Africa	Tanganyika	Virunga	Basanite	Alkaline	0.06	0.03	Stratigraphic	-1.52	29.43	44.31126661	4.079965456	11.65124463	12.57506857	12.03691301	9.5503669	0.192834188	2.709827803	2.35460693	0.537905893				34.5		415	468	61.2	174	73	90		128	873	26	259	91		1.02	1075	74.4	149		62.5	10.5	2.88		1.19
Rogers_1992	A253	Africa	Tanganyika	Virunga	Basanite	Alkaline	0.06	0.03	Stratigraphic	-1.52	29.43	44.73144931	3.84688434	11.80455538	12.38441787	11.74365483	10.07903997	0.182701631	2.770974736	1.938667306	0.517654621				34.5		396	533	62.1	196	81	89		147	859	25	255	89		1.01	1105	77.4	157		67.6	11.1	2.95		1.29
Rogers_1992	A518	Africa	Tanganyika	Virunga	Basanite	Alkaline	0.06	0.03	Stratigraphic	-1.52	29.43	44.3634451	4.039483021	11.82485255	13.59150982	12.00708487	8.585166921	0.202480352	2.692988681	2.247531906	0.445456774				34.7		473	289	61.4	83	54	101		101	784	26	257	77		0.73	1016	72.3	148		63.9	11.1	2.93		1.23
Class_1994	900	Africa	N_Kenya	Huri Hills	Basalt	Alkaline	3	2.5	Stratigraphic	2.3	38	46.25459719	2.004063758	14.27014244	11.81112398	11.34964751	10.22173223	0.181272099	0.7955831	2.759364169	0.352473525				30.2			438		228				17	442	23	118	26		0.36	276	15.9	35		18	4.44	1.52	5	0.74
Class_1994	901	Africa	N_Kenya	Huri Hills	Basalt	Alkaline	3	2.5	Stratigraphic	2.3	38	45.74206487	1.794409629	13.43243779	11.6740312	11.53549047	12.20198547	0.184567848	0.820301545	2.399382018	0.215329155				29			543		311				17	383	20	98	23			283	12.8	27		15	3.8	1.35	3.6	0.72
Class_1994	902	Africa	N_Kenya	Huri Hills	Basalt	Alkaline	3	2.5	Stratigraphic	2.3	38	46.50433532	1.988141072	15.03720912	11.68414966	11.92884643	8.931496692	0.191749647	0.797274846	2.613850444	0.322946773				31.5			341		134				15	473	22	107	29			1171	15.4	33		19	4.4	1.55	4.6	0.81
Class_1994	903	Africa	N_Kenya	Huri Hills	Basanite	Alkaline	3	2.5	Stratigraphic	2.3	38	43.48962103	3.083865007	13.81123701	11.75871417	11.09377181	10.61541651	0.193377674	1.730221291	3.684353572	0.539421932				27.5			297		206				43	770	26	253	83		0.65	598	45.1	85		40	8.09	2.7	8.7	1.01
Class_1994	904	Africa	N_Kenya	Huri Hills	Basanite	Alkaline	3	2.5	Stratigraphic	2.3	38	42.30400966	2.604270105	13.08286872	11.61886495	12.75477169	12.70350653	0.205060638	0.543410691	3.588561168	0.594675851				32.8			452		283				6	735	27	198	76		0.46	634	44.6	86		38	7.88	2.58	6.9	1.08
Class_1994	905	Africa	N_Kenya	Huri Hills	Basanite	Alkaline	3	2.5	Stratigraphic	2.3	38	42.47842844	2.525300483	12.95499678	11.40917413	12.8112805	13.36561475	0.195043533	0.533803354	3.182289226	0.544068803							489		318				6	719	26	184	69			573
Class_1994	906	Africa	N_Kenya	Huri Hills	Picrobasalt	Alkaline	3	2.5	Stratigraphic	2.3	38	44.77380998	2.286059295	13.01612139	10.35970196	12.63511151	13.53099961	0.175058595	1.050351568	1.822668898	0.350117189				33.4			638		304				23	620	22	149	49		0.37	458	27.9	57		27	5.81	2.04	6	0.83
Class_1994	907	Africa	N_Kenya	Huri Hills	Basanite	Alkaline	3	2.5	Stratigraphic	2.3	38	42.82715805	2.546095848	13.14637537	12.08361468	11.33063371	11.89868697	0.213019971	1.663584538	3.631483321	0.65934753				27			451		280				46	803	29	216	90		0.51	643	60.8	112		47	8.7	2.83	7.5	1.17
Class_1994	908	Africa	N_Kenya	Huri Hills	Basanite	Alkaline	3	2.5	Stratigraphic	2.3	38	42.23798778	2.633543603	13.24875013	12.19157887	12.07378452	11.17230228	0.212709291	1.529481092	4.000960474	0.698901956							385		244				48	890	29	226	95			796
Class_1994	909	Africa	N_Kenya	Huri Hills	Basanite	Alkaline	3	2.5	Stratigraphic	2.3	38	42.47635505	2.630020549	13.26180246	12.11263377	11.80970617	11.39337087	0.213244909	1.584105041	3.82825385	0.690507326				26.4			408		253				49	826	30	224	94		0.7	746	59.8	105		43	8.8	2.76	9.5	1.08
Class_1994	911	Africa	N_Kenya	Huri Hills	Basalt	Alkaline	3	2.5	Stratigraphic	2.3	38	45.01939772	2.190896906	13.5189445	11.06170117	11.3179513	12.20642562	0.181733384	1.272133687	2.877445245	0.353370469				30			534		292				28	534	23	145	46		0.3	519	24.6	50		25	5.21	1.79	5.4	0.75
Class_1994	912	Africa	N_Kenya	Huri Hills	Basanite	Alkaline	3	2.5	Stratigraphic	2.3	38	44.90561223	2.157170818	13.35825497	11.01923566	11.3226149	12.46702947	0.182296125	1.316583128	2.926865569	0.344337126							548		322				30	527	22	147	48			444
Class_1994	914	Africa	N_Kenya	Huri Hills	Basanite	Alkaline	3	2.5	Stratigraphic	2.3	38	43.73840381	2.215889387	13.01072667	11.07981489	11.80113568	13.20385465	0.182963344	1.341731188	3.018895173	0.406585209							573		352				31	574	23	150	52			481
Class_1994	915	Africa	N_Kenya	Huri Hills	Basanite	Alkaline	3	2.5	Stratigraphic	2.3	38	43.10506287	2.75642015	13.04156996	11.19801651	12.61987882	13.25755811	0.185132697	1.295928877	2.129026011	0.411405993				32.1			596		302				31	1106	22	158	51		0.2	501	26.2	54		28	5.96	2.01	5.6	0.81
Class_1994	916	Africa	N_Kenya	Huri Hills	Basalt	Alkaline	3	2.5	Stratigraphic	2.3	38	46.73756586	2.02722038	14.81898098	10.79216718	11.97073634	8.706911532	0.182449834	1.317693247	3.09151108	0.354763567							319		152				30	518	23	145	45			548
Class_1994	917	Africa	N_Kenya	Huri Hills	Trachybasalt	Alkaline	3	2.5	Stratigraphic	2.3	38	47.02814337	2.248115381	16.04060704	10.62222365	12.18235497	6.268393786	0.182279626	1.498743587	3.524072759	0.405065834				29.4			111		62				36	610	25	167	55		0.3	560	31.8	63		29	6.04	2.03	6.8	0.81
Class_1994	918	Africa	N_Kenya	Huri Hills	Basanite	Alkaline	3	2.5	Stratigraphic	2.3	38	44.31359535	2.516899006	14.63642474	11.92875085	12.02855348	8.46041955	0.212268591	1.597068445	3.618674073	0.687345913							267		150				44	857	32	220	89			663
Class_1994	919	Africa	N_Kenya	Huri Hills	Trachybasalt	Alkaline	3	2.5	Stratigraphic	2.3	38	46.15029504	2.53740351	17.16299734	11.20102677	11.52996155	5.196602388	0.192842667	1.745733615	3.765506809	0.517630316				20.8			10		39				44	719	29	188	72		0.5	755	40.3	73		33	6.93	2.33	5.9	0.89
Class_1994	920	Africa	N_Kenya	Huri Hills	Basanite	Alkaline	3	2.5	Stratigraphic	2.3	38	43.64820469	2.632360171	14.0290513	12.34648749	11.21303809	9.621378454	0.214261874	1.448818389	4.142396238	0.704003302				24.7			320		186				45	870	29	237	90		0.5	979	56.1	103		45	8.64	2.71	8	1.08
Class_1994	922	Africa	N_Kenya	Huri Hills	Basalt	Alkaline	3	2.5	Stratigraphic	2.3	38	45.64387288	2.227024181	13.55447899	12.00217633	10.43664514	10.98327835	0.192333907	1.265354648	3.259553574	0.435281999				25.1			400		271				32	607	25	172	57		0.3	551	34.9	66		29	6.43	2.04	5.6	0.83
Class_1994	923	Africa	N_Kenya	Huri Hills	Basalt	Alkaline	3	2.5	Stratigraphic	2.3	38	45.73463149	2.25700759	13.63272888	12.05731139	10.38828047	11.002912	0.191442608	1.239338989	3.06308173	0.43326485							426		281				31	610	25	172	58			617
Class_1994	925	Africa	N_Kenya	Huri Hills	Basanite	Alkaline	3	2.5	Stratigraphic	2.3	38	42.99433439	3.286650532	12.96114849	11.82709952	11.78660881	12.48721143	0.185453635	1.545446959	2.390291296	0.535754946				30.7			509		285				35	1154	24	213	75		0.3	663	41.2	77		36	7.5	2.46	6.7	0.98
Class_1994	926	Africa	N_Kenya	Huri Hills	Basanite	Alkaline	3	2.5	Stratigraphic	2.3	38	42.49639262	3.290761878	12.74790524	11.98983926	10.91520401	13.13267125	0.192383002	1.690945334	3.017375506	0.5265219							502		352				40	668	24	207	75			612
Class_1994	927	Africa	N_Kenya	Huri Hills	Basanite	Alkaline	3	2.5	Stratigraphic	2.3	38	42.54911263	3.298222019	12.83438568	11.73671076	12.29151063	12.240296	0.184372659	1.300851542	3.042148881	0.522389202				29.4			481		284				31	1052	23	213	75		0.3	716	40.9	76		35	7.45	2.39	7.6	0.93
Class_1994	928	Africa	N_Kenya	Huri Hills	Basalt	Alkaline	3	2.5	Stratigraphic	2.3	38	46.95919854	1.948640146	16.02327415	10.49380884	11.99473831	7.824850327	0.181738459	1.019754688	3.241002523	0.312994013							200		95				20	568	25	132	39			566
Class_1994	929	Africa	N_Kenya	Huri Hills	Basanite	Alkaline	3	2.5	Stratigraphic	2.3	38	43.28907536	3.253522171	14.10873166	12.30693513	10.47005733	9.405821105	0.202711662	1.753455874	4.561012389	0.648677318				29.9			230		160				57	821	28	308	91		0.4	705	47.8	92		44	8.61	2.87	8.6	1.07
Class_1994	930	Africa	N_Kenya	Huri Hills	Basalt	Alkaline	3	2.5	Stratigraphic	2.3	38	46.62291784	1.567832547	14.52255147	11.62851551	10.77382365	10.98487803	0.190953964	0.653263561	2.824108625	0.231154799				30.1			581		221				11	364	21	98	23		0.2	285	12.5	26		14	3.55	1.25	3.2	0.6
Class_1994	931	Africa	N_Kenya	Huri Hills	Basalt	Sub-Alkaline	3	2.5	Stratigraphic	2.3	38	46.77035216	1.590554378	14.838463	11.61349722	10.81174305	10.47953866	0.191269197	0.654341991	2.808637161	0.241603197				31			536		196				9	372	21	101	24		0	268	12.6	26		14	3.56	1.32	3.3	0.64
Class_1994	932	Africa	N_Kenya	Huri Hills	Basalt	Alkaline	3	2.5	Stratigraphic	2.3	38	46.5257114	1.572018839	14.5512513	11.59409442	10.90336143	10.97390074	0.181386789	0.655007849	2.801418187	0.241849052							571		228				10	367	21	99	24			276
Class_1994	933	Africa	N_Kenya	Huri Hills	Basanite	Alkaline	3	2.5	Stratigraphic	2.3	38	42.14010699	2.86398902	13.00433177	12.4712331	11.62799782	11.16247311	0.222642256	1.66981692	4.027800812	0.809608204							469		248				44	873	31	233	81			774
Class_1994	936	Africa	N_Kenya	Huri Hills	Basanite	Alkaline	3	2.5	Stratigraphic	2.3	38	41.52671522	2.812807367	12.83406372	12.79288987	11.08992152	10.93869532	0.22179843	2.066758101	4.889647216	0.826703241							395		238				48	927	29	239	102			806
Class_1994	937	Africa	N_Kenya	Huri Hills	Basanite	Alkaline	3	2.5	Stratigraphic	2.3	38	41.69468664	2.853590404	12.81594842	12.9402843	10.96061049	11.33369475	0.221833883	1.875504647	4.477011093	0.826835382				23			382		258				49	905	27	231	98		0.4	813	59	106		48	9.35	3	7.8	1.12
Class_1994	938	Africa	N_Kenya	Huri Hills	Basanite	Alkaline	3	2.5	Stratigraphic	2.3	38	41.95061562	2.842566431	12.98880889	12.66948044	11.06678888	10.96562993	0.21243379	2.144569692	4.370066541	0.789039792				24.5			393		233				48	905	29	237	101		0.7	760	58	105		48	9.43	3.02	8.4	1.11
Class_1994	940	Africa	N_Kenya	Huri Hills	Basanite	Alkaline	3	2.5	Stratigraphic	2.3	38	41.73710309	2.826371787	12.89595443	12.86873211	11.18392277	10.92053329	0.222868026	2.005812236	4.508012349	0.830689916				23.5			401		244				48	9025	27	237	101		0.7	769	62	114		50	9.88	3.12	9.2	1.2
Class_1994	941	Africa	N_Kenya	Huri Hills	Basanite	Alkaline	3	2.5	Stratigraphic	2.3	38	41.738291	2.993061282	13.19621177	13.14979566	12.01338686	10.86141826	0.215994113	0.658267773	4.319882262	0.853691019							339		241				47	874	30	240	99			737
Class_1994	942	Africa	N_Kenya	Huri Hills	Basanite	Alkaline	3	2.5	Stratigraphic	2.3	38	41.77036556	2.938567587	13.00494098	12.82927362	11.3678843	11.29670792	0.213529133	1.708233061	4.05705352	0.813444315							364		250				45	919	29	229	97			873
Rogers_1998	M78	Africa	Tanganyika	Virunga	Basalt	Alkaline	0.1	0.1	Stratigraphic	-1.38	29.67	46.39490226	2.614653732	10.43834629	10.78760931	10.47888356	14.94811726	0.182417702	2.381564445	1.347864133	0.425641305				31.9		266	1148	62.8	331	50	79		99	716	23	232	70		0.88	1092	65.2	133		54.8	9.34	2.43		0.99
Rogers_1998	M103	Africa	Tanganyika	Virunga	Trachybasalt	Alkaline	0.1	0.1	Stratigraphic	-1.38	29.67	45.85986772	3.236326373	11.75082541	11.17968629	12.71049317	9.300609861	0.183766166	3.011723281	2.23582169	0.530880036				36		355	502	50.7	100	52	84		91	912	24	261	89		0.84	1229	79.9	152		61.3	10.3	2.86		1.12
Rogers_1998	M81	Africa	Tanganyika	Virunga	Basalt	Alkaline	0.1	0.1	Stratigraphic	-1.38	29.67	47.08087387	3.530056952	11.78030434	11.15350945	12.93009432	8.59316721	0.191631663	2.581984514	1.744856722	0.413520957				45.9		403	256	10.4	32	21	80		81	772	28	261	77		0.95	1137	68.8	142		63	10.8	2.82		1.32
Rogers_1998	M28	Africa	Tanganyika	Virunga	Basalt	Alkaline	0.1	0.1	Stratigraphic	-1.38	29.67	46.90793959	3.587197287	12.36719291	11.35659509	12.28589666	8.058491355	0.193078608	2.946989272	1.849489819	0.447129407				41.8		362	229	40	29	19	80		93	850	29	271	86		1.15	1267	76.1	153		71	11.7	2.97		1.31
Rogers_1998	M41	Africa	Tanganyika	Virunga	Basanite	Alkaline	0.1	0.1	Stratigraphic	-1.38	29.67	45.42484807	3.77525547	13.4265134	11.97159693	10.84878521	7.753481663	0.202970724	3.643324499	2.374757473	0.578466564				32.2		346	187	46	35	19	92		110	996	29	321	103		1.05	1338	88.4	175		70.7	11.8	3.16		1.28
Rogers_1998	M79	Africa	Tanganyika	Virunga	Basanite	Alkaline	0.1	0.1	Stratigraphic	-1.38	29.67	45.16794115	3.789324807	13.43487886	12.20722071	10.89177585	7.700232229	0.20263769	3.769061038	2.249278362	0.587649302				32.1		363	171	45.5	32	21	98		113	999	29	326	105		1.04	1325	88.1	179		75.9	12.1	3.19		1.29
Rogers_1998	M99	Africa	Tanganyika	Virunga	Basanite	Alkaline	0.1	0.1	Stratigraphic	-1.38	29.67	43.93750258	4.165079241	12.7096168	12.30874834	11.60709583	7.717646828	0.204170551	3.940491635	2.695051273	0.714596929				29.9		374	149	46.5	59	56	100		106	1163	28	349	129		0.99	1457	108	204		83.1	13.3	3.53		1.34
Rogers_1998	M97	Africa	Tanganyika	Virunga	Basanite	Alkaline	0.1	0.1	Stratigraphic	-1.38	29.67	43.96626109	4.19603516	12.90536668	12.48708133	11.54421381	7.70637677	0.204684642	3.889008197	2.405044543	0.695927783				29.7		380	144	46.7	59	54	102		116	1104	29	352	131		0.89	1429	108	211		87.7	13.4	3.59		1.37
Rogers_1998	M100	Africa	Tanganyika	Virunga	Trachybasalt	Alkaline	0.1	0.1	Stratigraphic	-1.38	29.67	45.9355028	3.148640277	11.8405178	11.00251076	11.85070758	10.11844594	0.183415938	3.311676666	2.017575323	0.591006913						316	484		87	29	86		110	989	25	285	106			1240
Rogers_1998	M107	Africa	Tanganyika	Virunga	Trachybasalt	Alkaline	0.1	0.1	Stratigraphic	-1.38	29.67	48.81117976	3.173387807	14.38195628	10.7993235	9.245543323	6.723106861	0.183080066	3.346296758	2.746200987	0.589924657				26.3		263	211	36.5	39	37	100		121	966	31	339	103		1.57	1213	94.3	181		71.9	11.9	3.14		1.33
Rogers_1998	M87	Africa	Tanganyika	Virunga	Basaltic Trachyandesite	Alkaline	0.1	0.1	Stratigraphic	-1.38	29.67	49.76819933	2.861874432	14.49204499	9.962588806	8.890078021	6.119540008	0.182672836	4.252217684	2.84157745	0.629206435				21.9		211	225	34.9	45	38	79		140	1209	30	379	120		1.55	1476	117	215		77.4	12.5	3.23		1.39
Rogers_1998	M29	Africa	Tanganyika	Virunga	Basanite	Alkaline	0.1	0.1	Stratigraphic	-1.38	29.67	47.37750712	3.691488932	14.75575824	11.87334987	9.19812988	5.904342794	0.193752182	3.956623496	2.437198494	0.611848994				24.7		306	100	37.4	21	23	97		125	1082	31	323	116		1.63	1529	100	196		83.1	12.7	3.28		1.23
Rogers_1998	M96	Africa	Tanganyika	Virunga	Basaltic Trachyandesite	Alkaline	0.1	0.1	Stratigraphic	-1.38	29.67	49.68508249	3.033426466	14.96354666	10.34087143	8.438625975	5.598605894	0.173047819	4.142968362	2.951992199	0.671832707				20.8		228	139	33.9	39	34	91		138	1102	31	393	124		1.52	1402	113	219		80	13.2	3.3		1.55
Rogers_1998	M91	Africa	Tanganyika	Virunga	Trachybasalt	Alkaline	0.1	0.1	Stratigraphic	-1.38	29.67	49.4191446	3.151601486	15.71734161	10.56568298	7.98066828	5.510219373	0.182996215	4.005583825	2.826274881	0.640486754				20.1		212	125	33.3	30	27	94		129	1104	31	364	111		1.79	1401	103	192		73.5	12.1	3.2		1.23
Rogers_1998	M104	Africa	Tanganyika	Virunga	Basanite	Alkaline	0.1	0.1	Stratigraphic	-1.38	29.67	48.23705734	3.393817895	16.23529101	11.0778945	8.33676588	5.10601431	0.183449616	3.984933324	2.77212753	0.672648592				22.3		303	35	33.7	7	12	108		139	1056	33	359	109		1.1	1430	107	207		80.4	13.4	3.44		1.42
Rogers_1998	M42	Africa	Tanganyika	Virunga	Basaltic Trachyandesite	Alkaline	0.1	0.1	Stratigraphic	-1.38	29.67	51.30994024	2.699988942	16.61609736	9.489468429	7.216887737	4.516898794	0.172555684	4.415395451	2.933446633	0.629320731				18.2		180	70	26.3	17	26	87		174	1015	30	400	111		1.25	1398	104	201		78.7	12.6	3.14		1.32
Rogers_1998	G39	Africa	Tanganyika	Virunga	Trachybasalt	Alkaline	0.1	0.1	Stratigraphic	-1.17	29.64	47.34725084	3.39501541	14.30175653	11.32301067	10.38834057	7.389749111	0.182964902	2.988426738	2.12442581	0.559059424				30		308	220	40	34	30	96		253	952	28	325	97		1.62	1339	80.7	167		64	11.3	2.89		1.12
Rogers_1998	G26	Africa	Tanganyika	Virunga	Trachybasalt	Alkaline	0.1	0.1	Stratigraphic	-1.17	29.64	47.45391666	3.512465404	13.72406772	10.95645675	10.33377503	7.075836103	0.193440124	3.79753506	2.362005721	0.59050143				27		294	243	40.1	65	62	92		117	1038	27	353	116		1.48	1326	97.9	184		68.2	12.2	3.04		1.19
Rogers_1998	G24	Africa	Tanganyika	Virunga	Trachybasalt	Alkaline	0.1	0.1	Stratigraphic	-1.17	29.64	47.72172544	3.302646395	14.81645952	11.32343929	8.877755907	6.837589021	0.181797049	3.605641478	2.767355084	0.56559082				23.5		269	216	41	38	26	89		112	996	27	320	100		1.29	1344	83	164		60.3	10.5	2.69		1.09
Rogers_1998	G85	Africa	Tanganyika	Virunga	Trachybasalt	Alkaline	0.1	0.1	Stratigraphic	-1.17	29.64	49.28698937	2.793677097	14.47818058	10.90820995	9.686106724	6.647727983	0.183526233	3.221904973	2.324665614	0.469011484				29.8		291	165	36.7	16	11	91		90	771	32	309	81		0.78	1147	82	150		59.7	10.6	2.73		1.21
Rogers_1998	G72	Africa	Tanganyika	Virunga	Trachybasalt	Alkaline	0.1	0.1	Stratigraphic	-1.17	29.64	49.68859905	2.573797936	15.72876517	10.18262281	8.426124196	5.648056582	0.18384271	3.727921614	3.155966517	0.68430342				21.6		223	153	37	66	55	105		160	1318	26	416	144		1.47	1499	132	246		86.6	14.7	3.58		1.34
Rogers_1998	G69	Africa	Tanganyika	Virunga	Trachybasalt	Alkaline	0.1	0.1	Stratigraphic	-1.17	29.64	49.36526628	3.288319644	14.40789899	10.58805941	9.278120349	6.262984183	0.172004412	3.541267309	2.580066182	0.516013236				28.1		308	139	34.9	24	19	87		109	901	30	322	91		1.1	1394	91	173		67.2	11.9	2.82		1.21
Rogers_1998	G44	Africa	Tanganyika	Virunga	Basaltic Trachyandesite	Alkaline	0.1	0.1	Stratigraphic	-1.17	29.64	49.84419221	2.569392956	15.67025032	9.87828816	8.276898259	5.494235531	0.172646958	3.737298846	3.676364625	0.680432127				20.9		211	149	32.9	58	40	98		120	1320	31	414	143		1.29	1507	122	243		88.4	14.8	3.45		1.35
Rogers_1998	S46	Africa	Tanganyika	Virunga	Trachybasalt	Alkaline	0.1	0.1	Stratigraphic	-1.17	29.58	48.99006014	3.428083528	16.17404394	10.72741532	8.341330839	5.218417952	0.17293003	3.580668848	2.807569892	0.559479508				22.9		264	97	33.4	25	25	91		134	984	30	342	102		1.38	1526	96.4	182		74.7	11.6	3.07		1.41
Spath_2001	AS-002	Africa	S_Kenya	Chyulu Hills	Foidite	Alkaline	1.3	1.3	Stratigraphic	-2.95	38.1	37.74903565	6.646250886	7.157500955	15.16378971	12.00915976	15.72354802	0.198239822	1.544183879	2.493648292	1.314643033		3.58		24		277	449	77	631	57	151		74	1844	49	639	165			1144	131	268	31	120	24	7.59	19	2.39
Spath_2001	AS-006	Africa	S_Kenya	Chyulu Hills	Foidite	Alkaline	1.3	1.3	Stratigraphic	-2.95	38.1	36.14514481	7.218731201	7.630641683	15.83639072	11.69825769	14.83907512	0.205955241	1.956574791	3.182008475	1.287220257		2.32		27		324	289	76	407	65	162		51	1610	46	668	160			903	153	293	33	120	24	6.88	18	2.33
Spath_2001	AS-015	Africa	S_Kenya	Chyulu Hills	Foidite	Alkaline	1.3	1.3	Stratigraphic	-2.95	38.1	40.73584249	3.663741931	9.117956614	14.49198917	12.33666775	13.87875121	0.20699107	1.003906687	3.042768723	1.521384361		2.87		24		250	442	71	442	80	169		40	1517	53	385	130			1014	165	334	31	134	26	6.86	18.7	2.51
Spath_2001	AS-016	Africa	S_Kenya	Chyulu Hills	Basanite	Alkaline	1.3	1.3	Stratigraphic	-2.95	38.1	41.80620332	3.99232264	9.939648635	14.12390527	12.5943374	11.70944115	0.205789827	0.61736948	3.899717218	1.111265065		3.02		27		297	500	70	397	82	139		46	1341	44	503	97			947	97	203	23	101	20	5.48	14.9	1.97
Spath_2001	AS-035	Africa	S_Kenya	Chyulu Hills	Foidite	Alkaline	1.3	1.3	Stratigraphic	-2.95	38.1	39.21708938	3.901122539	8.697753419	14.44292732	13.84435307	13.23705432	0.226450385	1.142545124	3.623206158	1.667498289		2.85		26		259	464	70	448	76	153		39	2011	63	606	127			962	172	336	38	148	28	8.13	20	2.68
Spath_2001	AS-101	Africa	S_Kenya	Chyulu Hills	Basanite	Alkaline	1.3	1.3	Stratigraphic	-2.95	38.1	41.40623532	3.640221283	9.587625069	13.81391583	12.27421092	13.30987951	0.205082889	1.097193457	3.49666326	1.168972468		1.86		28		257	539	69	463	67	137		27	1062	48	485	112			556	94	188	24	92	18.3	5.56	14.8	1.92
Spath_2001	AS-043	Africa	S_Kenya	Chyulu Hills	Basalt	Alkaline	1.3	1.3	Stratigraphic	-2.95	38.1	45.34502739	3.07093164	10.84583214	12.41168889	11.77019284	11.11286968	0.184872139	1.160586205	3.430405243	0.667593835		2.84		25		232	574	66	426	74	119		26	997	33	393	74			779	51	100	12.8	48	9.41	2.88	7.69	1.04
Spath_2001	AS-055	Africa	S_Kenya	Chyulu Hills	Basalt	Alkaline	1.3	1.3	Stratigraphic	-2.95	38.1	46.09744419	2.640474503	11.14643054	12.20926184	10.38049137	12.44651149	0.191484792	0.967502108	3.31571035	0.604688818		0.74		29		264	578	68	501	101	105		22	683	33	320	71			396	58	117	13.1	48	9.04	2.7	7.52	1.06
Spath_2001	AS-094	Africa	S_Kenya	Chyulu Hills	Basanite	Alkaline	1.3	1.3	Stratigraphic	-2.95	38.1	44.55732658	2.576033335	8.865177218	11.98217353	9.539373442	17.84104337	0.181127344	0.905636719	3.079164845	0.47294362		0.63		25		236	967	76	782	75	98		30	637	26	276	61			485	49	95	11.6	42	8.08	2.47	6.7	0.91
Spath_2001	AS-097	Africa	S_Kenya	Chyulu Hills	Basanite	Alkaline	1.3	1.3	Stratigraphic	-2.95	38.1	44.96189446	3.877638528	9.928002129	13.28851753	10.60373002	13.20268346	0.176728834	1.153935326	2.099954377	0.706915335		2.31		26		271	607	70	479	83	125		20	1332	32	419	79			603	61	125	15.6	60	11.5	3.38	9.17	1.25
Spath_2001	AS-045	Africa	S_Kenya	Chyulu Hills	Basanite	Alkaline	1.3	1.3	Stratigraphic	-2.95	38.1	41.68203669	5.095257456	9.523278816	14.5432316	10.09952817	14.54776881	0.192083118	1.06151197	2.618396193	0.636907182		1.6		29		304	593	75	608	53	126		29	698	35	418	80			516	57	119	14.3	55	10.8	3.13	8.83	1.22
Spath_2001	AS-038	Africa	S_Kenya	Chyulu Hills	Basanite	Alkaline	1.3	1.3	Stratigraphic	-2.95	38.1	42.13035462	3.374914661	9.523173092	13.41457613	12.33730133	12.81651882	0.203922336	1.050200031	4.119231188	1.029807797		2.51		25		245	406	62	274	82	139		27	1391	44	505	99			756	106	216	23	96	18.2	5.24	13.9	1.99
Spath_2001	AS-040	Africa	S_Kenya	Chyulu Hills	Basanite	Alkaline	1.3	1.3	Stratigraphic	-2.95	38.1	42.08188138	3.425863976	9.060643233	13.52505736	12.17971342	13.14100063	0.204529193	0.971513665	4.305339505	1.10445764		2.05		26		267	291	64	222	78	135		27	1401	44	509	98			725	136	260	29	107	19.1	5.53	14.4	1.94
Spath_2001	AS-010	Africa	S_Kenya	Chyulu Hills	Basanite	Alkaline	0.005	0.005	Stratigraphic	-2.95	38.1	43.52095447	3.215188624	11.10701525	12.67588014	11.23804174	12.97162307	0.191500263	1.128843655	3.416767848	0.534184944		0.72		28		278	697	69	434	97	107		30	643	28	294	74			515	51	110	13.1	48	9.54	2.77	7.46	1.06
Spath_2001	AS-031	Africa	S_Kenya	Chyulu Hills	Trachybasalt	Alkaline	0.005	0.005	Stratigraphic	-2.95	38.1	45.41045172	2.852591969	11.26974714	12.48368373	9.712874766	12.46502336	0.19084242	1.225409226	3.836937084	0.552438586		0.49		25		237	671	67	452	100	113		31	644	28	307	72			521	53	103	12.3	47	8.51	2.42	6.77	0.97
Spath_2001	AS-049	Africa	S_Kenya	Chyulu Hills	Basalt	Alkaline	0.005	0.005	Stratigraphic	-2.95	38.1	45.38257014	2.823223868	12.41816619	11.75667178	10.31833065	11.86557789	0.180847081	1.346306044	3.305482749	0.602823602		0.63		25		219	651	62	379	80	113		37	743	27	344	82			610	59	116	13.2	50	8.94	2.52	6.88	0.97
Spath_2001	AS-061	Africa	S_Kenya	Chyulu Hills	Basanite	Alkaline	0.005	0.005	Stratigraphic	-2.95	38.1	44.89764369	2.730262116	11.06261761	11.81253365	11.28508341	13.22660314	0.171905393	1.152777338	3.134745393	0.525828259		0.43		27		237	869	64	443	95	101		28	684	25	270	80			603	61	116	13.1	48	8.55	2.53	6.79	0.92
Spath_2001	AS-090	Africa	S_Kenya	Chyulu Hills	Basalt	Alkaline	0.005	0.005	Stratigraphic	-2.95	38.1	45.40391425	2.648897393	10.58551772	12.07272152	9.779769462	14.94663016	0.171221505	0.946754201	3.011484108	0.433089688		0.57		26		223	848	72	657	122	95		23	529	24	232	59			398	38	77	9.14	35	6.79	2.02	5.7	0.77
Spath_2001	AS-091	Africa	S_Kenya	Chyulu Hills	Basanite	Alkaline	0.005	0.005	Stratigraphic	-2.95	38.1	44.96828053	2.773462665	11.17424088	12.13348716	9.998533883	13.77687433	0.180878	1.145560666	3.346242998	0.502438889		0.52		24		226	769	68	579	134	102		30	649	26	293	80			505	55	109	12.7	47	9.12	2.67	6.95	0.94
Bellieni_1986	KM 318	Africa	N_Kenya	East Plateau	Basalt	Alkaline	11	1	Stratigraphic	1.32	37.85	45.80858935	2.207520295	11.04777438	12.03489404	11.42417185	11.96333579	0.193285187	1.159711123	3.672418556	0.48829942		0.99
Bellieni_1986	KM 315	Africa	N_Kenya	East Plateau	Basalt	Alkaline	11	1	Stratigraphic	1.32	37.85	45.57690702	2.149371317	10.77756189	12.73552453	11.69872103	12.07741978	0.194466929	1.166801572	3.213821874	0.40940406		1.44
Bellieni_1986	KM 317	Africa	N_Kenya	East Plateau	Basalt	Alkaline	11	1	Stratigraphic	1.32	37.85	45.79996377	2.14037483	10.64101041	12.63010233	11.84814124	11.69598189	0.192735174	1.166555002	3.408369397	0.476765957		0.92
Bellieni_1986	KM 316	Africa	N_Kenya	East Plateau	Basalt	Alkaline	11	1	Stratigraphic	1.32	37.85	45.80050752	2.156754241	10.71255762	12.89561409	11.96388202	11.52642715	0.193294012	1.210630918	3.123224302	0.417108132		1.26
Bellieni_1986	KM 202	Africa	N_Kenya	East Plateau	Basalt	Sub-Alkaline	11	1	Stratigraphic	1.32	37.85	47.28622521	1.760820683	11.10750257	11.29353941	12.0902862	12.27455814	0.163797273	0.716613069	2.917638923	0.389018523		1.6
Bellieni_1986	KM 313	Africa	N_Kenya	East Plateau	Basalt	Alkaline	11	1	Stratigraphic	1.32	37.85	46.90275213	2.208745055	12.71300725	13.47215802	9.588192818	9.985156215	0.162856778	1.160354545	3.399635246	0.407141946		1.12
Bellieni_1986	KM 312	Africa	N_Kenya	East Plateau	Basalt	Alkaline	11	1	Stratigraphic	1.32	37.85	46.20307592	2.183548962	12.27093008	14.30851751	10.07712972	10.18989515	0.174273861	1.107151586	3.09592388	0.389553336		1.71
Bellieni_1986	KM 314	Africa	N_Kenya	East Plateau	Basalt	Alkaline	11	1	Stratigraphic	1.32	37.85	46.89179678	2.15137402	12.81647935	13.64935271	10.02275195	9.31922206	0.183529537	1.172549822	3.39529644	0.397647331		1.06
Bellieni_1986	KM 309	Africa	N_Kenya	East Plateau	Basalt	Sub-Alkaline	11	1	Stratigraphic	1.32	37.85	48.68420817	1.976299725	11.67443033	11.30081596	11.16507473	11.16507473	0.162993792	0.550104047	2.954262475	0.366736031		1.06
Bellieni_1986	KM 308	Africa	N_Kenya	East Plateau	Basalt	Sub-Alkaline	11	1	Stratigraphic	1.32	37.85	48.48627099	1.947158342	11.94662774	10.79580848	11.18601901	11.50040395	0.172404645	0.831598875	2.707767069	0.425940887		1.4
Bellieni_1986	KM 306	Africa	N_Kenya	East Plateau	Basalt	Sub-Alkaline	11	1	Stratigraphic	1.32	37.85	49.9334688	1.627931421	12.68557881	12.06098759	10.18736958	9.70615715	0.153578436	0.51192812	2.887274595	0.245725498		1.32
Bellieni_1986	KM 307	Africa	N_Kenya	East Plateau	Basalt	Sub-Alkaline	11	1	Stratigraphic	1.32	37.85	50.19790631	1.554177236	12.47378613	11.99723704	10.40491383	9.375523715	0.17156502	0.777088618	2.755132373	0.292669739		1
Bellieni_1986	KM 325	Africa	N_Kenya	East Plateau	Basalt	Sub-Alkaline	11	1	Stratigraphic	1.32	37.85	48.74237979	1.407100891	13.02833703	12.46617694	11.25680713	9.444785118	0.172091476	0.526397456	2.753463614	0.20246056		0.87
Bellieni_1986	KM 204	Africa	N_Kenya	East Plateau	Basalt	Sub-Alkaline	11	1	Stratigraphic	1.32	37.85	51.01542314	1.285074633	12.86094534	10.83009906	10.67835826	9.750248805	0.173383085	0.499751246	2.641542302	0.265174131		1.55
Bellieni_1986	KM 319	Africa	N_Kenya	East Plateau	Basalt	Sub-Alkaline	11	1	Stratigraphic	1.32	37.85	51.23403579	1.230023478	12.82883992	10.95036636	11.85295352	8.803308531	0.162647733	0.365957399	2.388888574	0.182978699		1.14
Bellieni_1986	KM 310	Africa	N_Kenya	East Plateau	Basalt	Sub-Alkaline	11	1	Stratigraphic	1.32	37.85	51.33590079	1.352006821	12.41021186	11.32247798	10.87659219	9.131090844	0.383404919	0.383404919	2.63338642	0.171523253		0.86
Bellieni_1986	KM 311	Africa	N_Kenya	East Plateau	Basalt	Sub-Alkaline	11	1	Stratigraphic	1.32	37.85	51.97196785	1.359672724	12.43999074	11.14437281	11.07017121	8.614642855	0.172495793	0.355138398	2.628024146	0.243523473		1.17
Bellieni_1986	KM 320	Africa	N_Kenya	East Plateau	Basalt	Sub-Alkaline	11	1	Stratigraphic	1.32	37.85	51.22696326	1.354830525	13.14801441	11.10464259	11.1876157	8.529273987	0.153958014	0.420818572	2.627550109	0.246332823		1.61
Bellieni_1986	KM 290	Africa	N_Kenya	East Plateau	Basalt	Sub-Alkaline	6.5	1.5	Stratigraphic	3.15	37.15	47.16532624	1.628145027	16.05758033	10.92011523	13.58483507	7.357180339	0.183166316	0.386684444	2.503272979	0.213694035		1.53
Bellieni_1986	KM 291	Africa	N_Kenya	East Plateau	Basalt	Alkaline	6.5	1.5	Stratigraphic	3.15	37.15	48.79463413	2.222529919	14.92125768	12.35150192	10.99142069	5.768475381	0.222252992	1.010240872	3.263078018	0.454608393		0.67
Bellieni_1986	KM 292	Africa	N_Kenya	East Plateau	Basalt	Sub-Alkaline	6.5	1.5	Stratigraphic	3.15	37.15	49.06997768	2.129932572	14.88914588	12.1020649	11.85220852	5.411455483	0.224203429	0.88662265	3.230567586	0.203821299		1.28
Bellieni_1986	KM 288	Africa	N_Kenya	East Plateau	Basalt	Alkaline	6.5	1.5	Stratigraphic	3.15	37.15	47.979697	2.974455012	13.70702464	13.86346258	10.77345561	5.120968939	0.265758867	1.226579387	3.270878364	0.817719591		1.27
Bellieni_1986	KM 287	Africa	N_Kenya	East Plateau	Basalt	Alkaline	6.5	1.5	Stratigraphic	3.15	37.15	48.43579733	2.951028058	14.03787653	13.77464892	10.63599696	4.436788713	0.276658881	1.28082815	3.350646441	0.819730016		1.4
Bellieni_1986	KM 252	Africa	N_Kenya	East Plateau	Basalt	Sub-Alkaline	6.5	1.5	Stratigraphic	3.15	37.15	48.68209596	1.431826352	14.37834015	11.61726429	10.09287386	10.20301435	0.170217119	0.540689671	2.683422813	0.200255434		0.61
Bellieni_1986	KM 301	Africa	N_Kenya	East Plateau	Basaltic Andesite	Sub-Alkaline	6.5	1.5	Stratigraphic	3.15	37.15	52.01507302	1.555402184	13.3219187	10.52397439	10.30201446	8.96881259	0.161600227	0.474700666	2.424003403	0.252500355		1.05
Bellieni_1986	KM 304	Africa	N_Kenya	East Plateau	Basaltic Andesite	Sub-Alkaline	6.5	1.5	Stratigraphic	3.15	37.15	52.71398169	1.495359959	12.99030386	10.49202531	10.77269522	8.544914052	0.152587751	0.335693052	2.329506331	0.172932784		1.47
Bellieni_1986	KM 303	Africa	N_Kenya	East Plateau	Basaltic Andesite	Sub-Alkaline	6.5	1.5	Stratigraphic	3.15	37.15	52.70915667	1.434950201	13.1570786	10.96235056	9.498966118	8.852228	0.16168453	0.505264155	2.576847192	0.141473964		0.96
Bellieni_1986	KM 302	Africa	N_Kenya	East Plateau	Basaltic Andesite	Sub-Alkaline	6.5	1.5	Stratigraphic	3.15	37.15	52.14617952	1.487289171	12.96066278	10.96500198	10.68419976	8.63032424	0.151764201	0.343998856	2.438344832	0.192234655		0.4
Bellieni_1986	KM 305	Africa	N_Kenya	East Plateau	Basaltic Andesite	Sub-Alkaline	6.5	1.5	Stratigraphic	3.15	37.15	53.04810923	1.512470011	13.2468011	10.6323089	10.40457558	7.887175828	0.162412887	0.375579801	2.4260425	0.304524163		1.29
Bellieni_1986	KM 289	Africa	N_Kenya	East Plateau	Basalt	Sub-Alkaline	6.5	1.5	Stratigraphic	3.15	37.15	50.95468338	3.210309158	13.76432872	13.24985668	9.097585378	4.933414393	0.215388154	0.84103946	3.117999949	0.615394727		1.66
Bellieni_1986	KM 263	Africa	N_Kenya	East Plateau	Basalt	Sub-Alkaline	6.5	1.5	Stratigraphic	3.15	37.15	51.17805531	3.369790393	13.50970348	13.52568097	8.602637106	5.029234001	0.223973984	1.018063563	3.033829417	0.509031781		1.72
Bellieni_1986	KM 268	Africa	N_Kenya	East Plateau	Basalt	Sub-Alkaline	6.5	1.5	Stratigraphic	3.15	37.15	51.96153479	3.348767137	13.26354597	13.62001869	8.35674216	4.714578507	0.222576668	0.920658035	3.116073348	0.475504699		1.28
Bellieni_1986	KM 274	Africa	N_Kenya	East Plateau	Basalt	Sub-Alkaline	6.5	1.5	Stratigraphic	3.15	37.15	51.89658882	3.341673291	13.36669316	13.51910567	8.354183227	4.680355664	0.221436182	1.056854505	3.069910704	0.493198769		1.25
Bellieni_1986	KM 285	Africa	N_Kenya	East Plateau	Basalt	Sub-Alkaline	6.5	1.5	Stratigraphic	3.15	37.15	50.92282085	3.457407624	13.38088143	13.56480939	8.832197648	4.711865258	0.234573379	0.968890042	3.304424986	0.622129396		1.33
Bellieni_1986	KM 281	Africa	N_Kenya	East Plateau	Basalt	Sub-Alkaline	6.5	1.5	Stratigraphic	3.15	37.15	51.94417107	3.345385993	13.44200276	13.59432261	8.252623881	4.655326292	0.211605741	1.118487486	2.952403904	0.483670264		1.02
Bellieni_1986	KM 267	Africa	N_Kenya	East Plateau	Basalt	Sub-Alkaline	6.5	1.5	Stratigraphic	3.15	37.15	51.19897809	3.355492955	13.91572304	13.61369038	8.373617555	4.685598271	0.221684219	1.209186651	2.932277627	0.493751216		1.05
Bellieni_1986	KM 280	Africa	N_Kenya	East Plateau	Basalt	Sub-Alkaline	6.5	1.5	Stratigraphic	3.15	37.15	51.47894782	3.361517406	13.58824861	13.64657855	8.307314918	4.681750828	0.233579759	1.12727623	3.097470721	0.47731516		1.17
Bellieni_1986	KM 277	Africa	N_Kenya	East Plateau	Basalt	Sub-Alkaline	6.5	1.5	Stratigraphic	3.15	37.15	51.26570769	3.370339594	13.56257138	13.65027533	8.39539411	4.720505757	0.223335756	1.136982032	3.177458714	0.497429639		1.21
Bellieni_1986	KM 273	Africa	N_Kenya	East Plateau	Basalt	Sub-Alkaline	6.5	1.5	Stratigraphic	3.15	37.15	51.2982321	3.353221709	13.57448788	13.6848412	8.332553945	4.706630471	0.242401569	1.242308043	3.070419878	0.494903204		1.44
Bellieni_1986	KM 269	Africa	N_Kenya	East Plateau	Basalt	Sub-Alkaline	6.5	1.5	Stratigraphic	3.15	37.15	51.32831539	3.396128633	13.56417843	13.62241695	8.459817433	4.748479256	0.223697096	0.874452283	3.284280085	0.49823444		1.2
Bellieni_1986	KM 270	Africa	N_Kenya	East Plateau	Basalt	Sub-Alkaline	6.5	1.5	Stratigraphic	3.15	37.15	51.22972872	3.36049152	13.8074576	13.62216964	8.396152528	4.629559314	0.21320339	1.137084744	3.116830503	0.487322033		1.4
Bellieni_1986	KM 282	Africa	N_Kenya	East Plateau	Basalt	Sub-Alkaline	6.5	1.5	Stratigraphic	3.15	37.15	51.29575148	3.334070907	13.56059421	13.63023041	8.584977688	4.61875878	0.224310581	1.141944776	3.140348133	0.469013033		1.3
Bellieni_1986	KM 278	Africa	N_Kenya	East Plateau	Basalt	Sub-Alkaline	6.5	1.5	Stratigraphic	3.15	37.15	51.76358931	3.329527412	13.42875859	13.59323121	8.298671042	4.576842817	0.211238899	1.2573744	3.027757556	0.513008755		1.14
Bellieni_1986	KM 284	Africa	N_Kenya	East Plateau	Basalt	Sub-Alkaline	6.5	1.5	Stratigraphic	3.15	37.15	51.2230109	3.4757007	13.4516794	13.60986992	8.786653391	4.511233947	0.225561697	0.994522029	3.137358154	0.584409852		1.59
Bellieni_1986	KM 283	Africa	N_Kenya	East Plateau	Basalt	Sub-Alkaline	6.5	1.5	Stratigraphic	3.15	37.15	51.00612106	3.448157031	13.44474284	13.64259543	8.850610776	4.542972468	0.225102239	1.074351597	3.130967512	0.634379038		1.43
Bellieni_1986	KM 279	Africa	N_Kenya	East Plateau	Basalt	Sub-Alkaline	6.5	1.5	Stratigraphic	3.15	37.15	51.56607676	3.339692435	13.47111413	13.80121056	8.405403283	4.636759527	0.224688788	0.949820784	3.1354299	0.469803829		1.28
Bellieni_1986	KM 275	Africa	N_Kenya	East Plateau	Basalt	Sub-Alkaline	6.5	1.5	Stratigraphic	3.15	37.15	51.81970929	3.335592299	13.51684633	13.50039416	8.528852925	4.454298639	0.246320662	1.139233062	2.986638028	0.472114602		0.92
Bellieni_1986	KM 286	Africa	N_Kenya	East Plateau	Basalt	Sub-Alkaline	6.5	1.5	Stratigraphic	3.15	37.15	51.458049	3.421710759	13.4220678	13.43886473	8.798684808	4.440077056	0.244407911	0.885978679	3.28932314	0.600836115		1.53
Bellieni_1986	KM 276	Africa	N_Kenya	East Plateau	Basalt	Sub-Alkaline	6.5	1.5	Stratigraphic	3.15	37.15	51.56104952	3.346387049	13.29316328	13.65089616	8.294112685	4.485801044	0.21556481	1.385773778	3.264267121	0.502984556		1.01
De_Mulder_1986	A189	Africa	Tanganyika	Virunga	Basalt	Alkaline	2.65	2.65	Stratigraphic	-1.52	29.43	45.88120357	2.161514479	12.23498762	10.6030238	10.50169771	14.07023576	0.20391646	1.916814727	2.049360426	0.377245452				33.3			1158	59.9					57	584		228				661	52.5	107		43.3	7.37	2.02		0.85
De_Mulder_1986	A40	Africa	Tanganyika	Virunga	Basalt	Alkaline	2.65	2.65	Stratigraphic	-1.52	29.43	47.69944888	2.253996946	13.04678412	10.55084193	9.137825456	12.20407355	0.17260337	2.375834619	2.050934158	0.50765697				26.8			780	52.3					66	737		247				826	68.2	137		54.2	8.87	2.4		1.04
De_Mulder_1986	A339	Africa	Tanganyika	Virunga	Trachybasalt	Alkaline	2.65	2.65	Stratigraphic	-1.52	29.43	49.99515358	2.098762278	12.19715469	9.246274646	9.611722895	10.38228296	0.233195809	2.899739186	2.757793911	0.577920048				27.5			837	45.4					84	849		233				1113	89.7	171		63	10	2.6		1.07
De_Mulder_1986	A458	Africa	Tanganyika	Virunga	Basalt	Alkaline	2.65	2.65	Stratigraphic	-1.52	29.43	49.31621287	2.713255479	14.15567371	9.802038848	10.98512799	7.550370115	0.172754094	2.662445451	2.205155202	0.436966238				33.7			581	47.2					78	705		230				950	66.6	134		54.7	9.02	2.41		0.97
De_Mulder_1986	B437	Africa	Tanganyika	Virunga	Trachybasalt	Alkaline	2.65	2.65	Stratigraphic	-1.52	29.43	45.97362057	3.367139208	14.4726134	10.81137893	11.29817192	8.275860222	0.162271769	2.870181915	2.251520796	0.517241264				32.2			130	45.9					90	819		242				861	68.8	139		56	9.6	2.66		0.99
De_Mulder_1986	B134	Africa	Tanganyika	Virunga	Basanite	Alkaline	2.65	2.65	Stratigraphic	-1.52	29.43	45.58686478	3.317999089	12.82416826	11.00434346	11.72495383	8.172862786	0.203558226	3.531735226	2.859993079	0.77352126				29.1			280	45.1					112	1244		318				1145	110	217		83	12.8	3.45		1.21
De_Mulder_1986	B201	Africa	Tanganyika	Virunga	Basanite	Alkaline	2.65	2.65	Stratigraphic	-1.52	29.43	46.96945318	3.030943492	13.41548479	10.92280838	11.01514027	7.170520677	0.193248075	3.498807253	2.959746833	0.823847057				25.7			228	41					115	1286		311				1321	120	231		88	13.1	3.52		1.28
De_Mulder_1986	B29	Africa	Tanganyika	Virunga	Basanite	Alkaline	2.65	2.65	Stratigraphic	-1.52	29.43	45.68311658	3.20673144	14.1075693	11.53314383	10.70618005	7.09988782	0.204902967	3.749724303	2.940357582	0.768386128				26			154	48					125	1220		309				1362	111	219		83	12.5	3.41		1.22
De_Mulder_1986	B118	Africa	Tanganyika	Virunga	Basanite	Alkaline	2.65	2.65	Stratigraphic	-1.52	29.43	45.74789532	3.405575596	14.57222555	12.30390201	10.42894367	6.831362324	0.222322443	2.960930711	2.900297318	0.626545065				26.2			21	46.8					86	918		270				1009	76.6	157		66	10.9	3.06		1.19
De_Mulder_1986	B109	Africa	Tanganyika	Virunga	Basanite	Alkaline	2.65	2.65	Stratigraphic	-1.52	29.43	46.47869023	3.359661476	15.02740148	10.28084746	11.2933199	6.608008866	0.192269783	3.28882524	2.823329975	0.647645586				30.4			256	45.1					108	1093		278				1034	91.6	185		72	11.2	3.19		1.15
De_Mulder_1986	B451	Africa	Tanganyika	Virunga	Basanite	Alkaline	2.65	2.65	Stratigraphic	-1.52	29.43	45.12271104	3.598806371	14.84380191	12.1707737	10.07257987	6.534943013	0.18350854	3.710950479	2.834187453	0.92773762				23.7			52	43.8					111	1138		309				1435	100	200		81	12.9	3.61		1.32
De_Mulder_1986	B176	Africa	Tanganyika	Virunga	Basanite	Alkaline	2.65	2.65	Stratigraphic	-1.52	29.43	46.26214159	3.157720731	14.46011273	12.8714338	10.20894178	6.468728877	0.224821541	3.311008146	2.483256109	0.551834691				27			43	47.5					126	903		291				1293	79.2	161		68	11.1	3.05		1.19
De_Mulder_1986	H268	Africa	Tanganyika	Virunga	Basanite	Alkaline	2.65	2.65	Stratigraphic	-1.52	29.43	45.37161694	3.346919725	13.47923597	11.40327087	10.29508438	7.40595003	0.203460166	4.221798437	3.458822816	0.813840663				23.2			264	46.9					134	1190		307				1343	99	196		73	10.9	2.99		1.05
De_Mulder_1986	H475	Africa	Tanganyika	Virunga	Trachybasalt	Alkaline	2.65	2.65	Stratigraphic	-1.52	29.43	47.92829239	3.051844259	15.34115	11.71157933	8.940469927	6.165135047	0.174098498	3.174737317	2.806058144	0.70663508				22.5			75	40.4					99	1079		285				1266	91.3	181		72	11.6	3.21		1.19
De_Mulder_1986	H267	Africa	Tanganyika	Virunga	Basanite	Alkaline	2.65	2.65	Stratigraphic	-1.52	29.43	47.56488945	3.355836468	15.46958762	11.26472657	8.164504577	5.361153381	0.194392966	4.307338881	3.437686138	0.879883952				17			107	42.1					135	1234		318				1.443	112	218		81	12.1	3.19		1.15
De_Mulder_1986	H399	Africa	Tanganyika	Virunga	Basaltic Trachyandesite	Alkaline	2.65	2.65	Stratigraphic	-1.52	29.43	49.71422746	3.105223988	14.3923046	11.05167603	8.815158886	5.056203533	0.286007473	3.850886327	3.278871382	0.449440314				18.2			82	36.9												1210	103	204		81	12.6	3.14		1.22
De_Mulder_1986	H298	Africa	Tanganyika	Virunga	Trachybasalt	Alkaline	2.65	2.65	Stratigraphic	-1.52	29.43	48.97570228	3.263638561	16.49774573	12.55772283	6.801887486	4.731747816	0.221800679	3.305886309	2.883408826	0.760459471				11.5			112	44.6					257	1294		304				1533	119	229		84	12.3	3.13		1.14
De_Mulder_1986	H415	Africa	Tanganyika	Virunga	Trachybasalt	Alkaline	2.65	2.65	Stratigraphic	-1.52	29.43	48.73305393	3.600569327	15.26480924	11.28959415	9.257174064	4.162218025	0.190559379	3.740981502	3.149244481	0.611795902				20.1			12	40.8					117	1098		288				1494	98	198		80	12.6	3.41		1.3
De_Mulder_1986	M249	Africa	Tanganyika	Virunga	Phonotephrite	Alkaline	2.65	2.65	Stratigraphic	-1.52	29.43	49.49242115	2.754112471	16.39206941	10.89936134	6.895481595	4.314776205	0.214208748	4.569786619	3.702751212	0.765031242				12.6			77	33.5					151	1280		341				1445	126	240		87	12.7	3.18		1.22
Baker_1977	KLR-32	Africa	S_Kenya	Ol Tepesi	Basalt	Sub-Alkaline	1.525	0.125	Stratigraphic	-1.5	36.5	47.81751073	2.025825748	15.59484672	11.23473417	12.72659839	6.749409547	0.200576807	0.651874622	2.647613849	0.351009412				38			124	47	72				8	486	25	88	26			380	19.8	30			4.98	1.72		0.67
Baker_1977	KLR-36	Africa	S_Kenya	Ol Tepesi	Basalt	Sub-Alkaline	1.525	0.125	Stratigraphic	-1.5	36.5	48.2372775	1.955565304	15.35369477	11.48810577	12.65601751	6.438322694	0.2005708	0.712026342	2.687648726	0.270770581				37			68	48	82				17	446	29	103	32			660	23				4.96	1.73		0.61
Baker_1977	KLR-28	Africa	S_Kenya	Ol Tepesi	Basalt	Sub-Alkaline	1.525	0.125	Stratigraphic	-1.5	36.5	48.07402883	2.116340514	15.05510479	11.68541126	12.08621004	6.960854581	0.200600997	0.802403986	2.698083404	0.320961595				37			83	47	76				15	428	24	112	35			300	24.7				5.48	1.86		0.9
Baker_1977	KLR-17	Africa	S_Kenya	Ol Tepesi	Basalt	Sub-Alkaline	1.525	0.125	Stratigraphic	-1.5	36.5	48.70934871	2.016181856	14.92576418	11.97008973	11.90650678	6.379560498	0.230707377	0.792429685	2.768488518	0.300922665				36			79	51	85				15	476	26	113	30			310	24.9			0.29	5.57	1.9		0.77
Baker_1977	KLR-2	Africa	S_Kenya	Ol Tepesi	Basalt	Sub-Alkaline	1.525	0.125	Stratigraphic	-1.5	36.5	48.05059797	2.0158986	14.81334444	11.80192892	13.82043916	5.315553522	0.210616272	0.952787896	2.697894146	0.320939081				35			71	45	68				33	394		116				330	24			0.31	5.48	1.75		0.86
Baker_1977	KLR-67	Africa	S_Kenya	Ol Tepesi	Basalt	Sub-Alkaline	1.525	0.125	Stratigraphic	-1.5	36.5	48.02013206	2.678373775	14.82635371	12.59673895	11.28528276	5.968660659	0.230721336	1.073355783	2.808781487	0.511599485				34			57	45	67				21	459	30	143	46			460	33.2				7.45	2.33		0.73
Baker_1977	KLR-29	Africa	S_Kenya	Ol Tepesi	Basalt	Alkaline	1.525	0.125	Stratigraphic	-1.5	36.5	47.57675972	2.854806626	14.47507585	12.85803296	12.3942837	5.136641499	0.2513034	1.145943505	2.804545946	0.5026068				33			53	44	57				22	455		152				460	34.5			39	7.86	2.28		0.89
Baker_1977	KLR-59	Africa	S_Kenya	Ol Tepesi	Basalt	Alkaline	1.525	0.125	Stratigraphic	-1.5	36.5	47.47746471	2.869517098	14.86931587	12.95129252	11.00650439	5.628668153	0.230765361	1.183926635	3.230715054	0.551830211				33			53	45	53				24	458	31	156	47			510	36.3				7.42	2.47		0.76
Baker_1977	KLR-62	Africa	S_Kenya	Ol Tepesi	Basalt	Alkaline	1.525	0.125	Stratigraphic	-1.5	36.5	47.80852195	2.848850238	14.51509259	12.90944448	11.14462188	5.577326523	0.230716745	1.163614886	3.240065588	0.561745117				34			53	45	56				24	430	40	163	50			510	37.9				7.27	2.46		0.96
Baker_1977	KLR-40	Africa	S_Kenya	Ol Tepesi	Basalt	Alkaline	1.525	0.125	Stratigraphic	-1.5	36.5	47.64230781	3.100562998	14.35891796	13.31468045	10.86702177	5.448562162	0.250854612	1.294409795	3.080494629	0.642187805				30			97	44	67				30	415	45	183	55			510	45.2			51	9.42	2.69		1.28
Baker_1977	KLR-38	Africa	S_Kenya	Ol Tepesi	Basalt	Alkaline	1.525	0.125	Stratigraphic	-1.5	36.5	47.80238374	3.080464276	14.24840154	13.65669351	10.89701695	5.428440303	0.240818054	1.234192527	2.829612136	0.581976964				30			55	44	61				25	411	39	184	59			480	41.7				8.28	2.56		0.97
Baker_1977	KLR-34	Africa	S_Kenya	Ol Tepesi	Basalt	Alkaline	1.525	0.125	Stratigraphic	-1.5	36.5	46.97049914	3.120663369	14.41927094	13.73523156	11.08788753	5.599132347	0.240822897	1.204114483	3.060457645	0.561920092				31			58	46	71				25	433	43	186	54			670	48.2				8.63	2.57		1.18
Gasparon_1993	Y14	Africa	Ethiopia	Debr Zeyt	Basalt	Alkaline	2.5	1.5	Stratigraphic	8.65	38.8	45.71592056	2.193876659	16.84003472	10.68078085	10.39044362	9.699778746	0.182823055	1.198506693	2.701718478	0.396116619		0.97		27			449	49					30	647	24	137	44			497	30	52		23	6.2	1.7		0.7
Gasparon_1993	AA43	Africa	Ethiopia	Debr Zeyt	Basalt	Alkaline	2.5	1.5	Stratigraphic	8.65	38.8	46.28581027	2.03933535	16.64949905	10.44172572	10.39959569	9.67923345	0.192772993	1.075470383	2.830719217	0.405837881		1.2											27	576	29	133	22			458	32	64
Gasparon_1993	AA50	Africa	Ethiopia	Debr Zeyt	Basalt	Alkaline	2.5	1.5	Stratigraphic	8.65	38.8	46.58401273	2.772495198	17.63022588	12.88474794	10.11503743	5.555146057	0.213268861	0.741363185	3.148254621	0.355448102		0.66		30			48	45					14	524	29	126	31			399	24	47		23	6.3	2		0.6
Gasparon_1993	Y14	Africa	Ethiopia	Debr Zeyt	Basalt	Alkaline	2.5	1.5	Stratigraphic	8.65	38.8	46.63594098	1.756972515	17.43769831	9.510837524	10.1660664	10.10513094	0.172650478	1.02574696	2.803031296	0.385924599		1.45		30			52	52					22	513	24	136	34			407	26	52		24	5.5	1.8		0.58
Gasparon_1993	AA49	Africa	Ethiopia	Debr Zeyt	Basalt	Alkaline	2.5	1.5	Stratigraphic	8.65	38.8	46.65522037	2.468851392	17.53491583	10.45354581	9.824814353	7.406554177	0.182128381	1.355844617	3.430084517	0.688040552		0.86		24		259	128	45	74				19	831	27	164	44			556	38	71		33	7.7	2.2		0.8
Gasparon_1993	AA21	Africa	Ethiopia	Debr Zeyt	Basalt	Alkaline	2.5	1.5	Stratigraphic	8.65	38.8	46.94668387	2.349350804	17.5747573	10.24068302	9.709977786	7.552204944	0.161328811	1.310796586	3.639981288	0.514235584		0.49				246	196		83				22	703	27	163	44			533	28	49
Gasparon_1993	AA14	Africa	Ethiopia	Debr Zeyt	Basalt	Alkaline	2.5	1.5	Stratigraphic	8.65	38.8	47.41454326	2.539339292	16.04862433	10.7168305	9.964367382	8.146200449	0.182832429	1.198568146	3.118308651	0.670385573		0.45							139				25	600	31	174	44			456	32	65
Gasparon_1993	Y12	Africa	Ethiopia	Debr Zeyt	Basalt	Sub-Alkaline	2.5	1.5	Stratigraphic	8.65	38.8	47.64591826	2.008920745	16.97436568	10.97843125	10.3084014	7.812469562	0.192775223	0.821831214	2.891628344	0.365258317		0.63		29		304	285	47	84				17	597	25	127	29			408	25	47		22	5.7	1.7		0.7
Gasparon_1993	AA3	Africa	Ethiopia	Debr Zeyt	Basalt	Alkaline	2.5	1.5	Stratigraphic	8.65	38.8	47.39339932	1.91468124	17.16159027	9.747972725	10.00672879	8.958692748	0.171313585	1.189117823	2.942562747	0.513940754		0.38				249	398		119				30	584	26	163	41			482	33	66
Gasparon_1993	AA36	Africa	Ethiopia	Debr Zeyt	Basalt	Alkaline	2.5	1.5	Stratigraphic	8.65	38.8	47.34319529	2.264502326	17.4718935	10.39615908	9.611554316	8.04149937	0.161031277	1.13728339	3.059594254	0.513287194		0.43							331				18	714	32	134	29			454	25	61
Gasparon_1993	AA1	Africa	Ethiopia	Debr Zeyt	Basalt	Alkaline	2.5	1.5	Stratigraphic	8.65	38.8	47.55852546	1.897922574	16.84029713	9.592608811	10.00175071	9.027684625	0.170712613	1.174904451	3.16320429	0.572389348		0.2							109				22	550	33	169	39			469	31	66
Gasparon_1993	AA25	Africa	Ethiopia	Debr Zeyt	Basalt	Sub-Alkaline	2.5	1.5	Stratigraphic	8.65	38.8	48.20502657	2.317744846	17.30176196	10.69566461	9.880912237	7.81730608	0.172814309	1.057216947	1.982281776	0.569270664		0.37				284	287		110				23	630	26	150	41			430	34	37
Gasparon_1993	AA35	Africa	Ethiopia	Debr Zeyt	Basalt	Sub-Alkaline	2.5	1.5	Stratigraphic	8.65	38.8	48.04893094	2.085562531	16.21879211	11.03962154	10.1848345	8.018279247	0.172109529	1.123773985	2.743628379	0.364467239		0.88							416				20	572	40	170	32			479	33	65
Gasparon_1993	AA2	Africa	Ethiopia	Debr Zeyt	Basalt	Alkaline	2.5	1.5	Stratigraphic	8.65	38.8	47.67698027	1.775847119	17.3270507	9.471929084	9.77217567	9.280556976	0.160528553	1.083567733	2.929646094	0.521717798		0.2				245	388		142				21	564	25	150	37			442	29	65
Gasparon_1993	AA8	Africa	Ethiopia	Debr Zeyt	Basalt	Alkaline	2.5	1.5	Stratigraphic	8.65	38.8	47.83254069	1.962825218	16.75950763	10.51530161	9.914783792	8.515641714	0.171118096	1.077037427	2.858678779	0.392565044		0.45				269	438		427				22	561	26	158	36			429	28	62
Gasparon_1993	AA20	Africa	Ethiopia	Debr Zeyt	Trachybasalt	Alkaline	2.5	1.5	Stratigraphic	8.65	38.8	48.05859865	2.00244161	17.51884846	9.467501671	9.871332762	7.204764789	0.161000331	1.459065495	3.562132312	0.694313925		0.46							80				25	682	32	195	41			545	33	65
Gasparon_1993	AA42	Africa	Ethiopia	Debr Zeyt	Basalt	Alkaline	2.5	1.5	Stratigraphic	8.65	38.8	48.97655352	2.041112846	17.82165694	9.774688357	8.824512754	7.23021068	0.172631435	1.411515849	3.229223309	0.517894304		1.37											29	666	30	199	45			539	38	72
Gasparon_1993	AA19	Africa	Ethiopia	Debr Zeyt	Basalt	Alkaline	2.5	1.5	Stratigraphic	8.65	38.8	48.76619802	2.231793283	17.79375459	10.03146445	8.462636973	7.230606292	0.171676406	1.333016802	3.44362674	0.535226443		0.23		25			215	43	139				25	637	29	221	42			545	40	61		30	6.8	8.32		0.7
Gasparon_1993	AA12	Africa	Ethiopia	Debr Zeyt	Basalt	Sub-Alkaline	2.5	1.5	Stratigraphic	8.65	38.8	48.62908158	1.88196156	16.9779099	9.977828078	9.671470902	8.242387793	0.161023449	1.107036212	2.858166219	0.493134312		0.34				263	398		404				20	558	26	152	33			437	29	64
Gasparon_1993	AA7	Africa	Ethiopia	Debr Zeyt	Basalt	Alkaline	2.5	1.5	Stratigraphic	8.65	38.8	48.681728	1.933173067	16.69375492	10.16786406	9.514836187	8.115299436	0.171166365	1.308919264	3.010514307	0.402744389		0.47		23		266	353	38	339				33	531	28	175	41			455	31	54		28	6.4	1.62		0.4
Gasparon_1993	AA34	Africa	Ethiopia	Debr Zeyt	Basalt	Sub-Alkaline	2.5	1.5	Stratigraphic	8.65	38.8	48.65826323	1.931442328	16.8297032	10.0873358	9.737688403	8.037616771	0.160953527	1.176972669	2.917282683	0.462741391		0.38		31		272	408	60	422				21	558	26	166	37			445	31	55		21	6.3	1.97		1.2
Gasparon_1993	AA26	Africa	Ethiopia	Debr Zeyt	Basalt	Sub-Alkaline	2.5	1.5	Stratigraphic	8.65	38.8	48.93346077	1.89095388	17.08899278	9.42532081	9.364245011	8.599816847	0.160932245	1.186875308	2.937013473	0.412388878		0.44							118				24	533	20	161	30			438	32	48
Gasparon_1993	AA15	Africa	Ethiopia	Debr Zeyt	Basalt	Alkaline	2.5	1.5	Stratigraphic	8.65	38.8	49.03257434	1.839852595	17.27249594	9.183669468	9.23947833	8.234094399	0.160861429	1.447752861	3.116690188	0.472530448		0.28							97				27	562	23	195	40			501	36	75
Gasparon_1993	AA38	Africa	Ethiopia	Debr Zeyt	Basalt	Alkaline	2.5	1.5	Stratigraphic	8.65	38.8	49.51406971	2.101581388	17.47256797	10.26145947	9.350514293	6.04077742	0.192898775	1.248765752	3.258974037	0.55839119		1.13											24	552	34	211	44			563	36	75
Gasparon_1993	AA13	Africa	Ethiopia	Debr Zeyt	Basalt	Alkaline	2.5	1.5	Stratigraphic	8.65	38.8	49.27674369	1.983960455	17.04997488	9.825472509	9.5068968	7.11003087	0.171204709	1.419992001	3.071613903	0.584110185		0.37							99				35	535	28	201	46			492	38	73
Gasparon_1993	AA18	Africa	Ethiopia	Debr Zeyt	Basalt	Alkaline	2.5	1.5	Stratigraphic	8.65	38.8	49.13922516	2.108548689	17.76201253	9.894686026	8.554683252	6.827681469	0.170692037	1.43582125	3.544369939	0.56227965		0.19							104				27	603	33	217	45			544	34	74
Gasparon_1993	AA16	Africa	Ethiopia	Debr Zeyt	Basalt	Sub-Alkaline	2.5	1.5	Stratigraphic	8.65	38.8	50.86965222	1.965487459	17.35505163	9.638233797	8.277336359	6.362505794	0.172233437	1.550100934	3.333223577	0.476174797		0.42		24		227	200	39	66				31	530	21	238	38			539	41	68		34	7	1.82		0.5
Gasparon_1993	AA56	Africa	Ethiopia	Debr Zeyt	Trachybasalt	Alkaline	2.5	1.5	Stratigraphic	8.65	38.8	50.8411977	1.726339318	17.3643487	8.241531791	9.096091964	7.056790547	0.161528825	1.877772592	3.190194296	0.444204269		0.71		26		219	181	38	84				49	594	30	192	51			604	41	71		29	7.2	2.2		1.3
Gasparon_1993	AA17	Africa	Ethiopia	Debr Zeyt	Basalt	Sub-Alkaline	2.5	1.5	Stratigraphic	8.65	38.8	51.07871183	1.622190134	17.75284327	8.863330562	8.769965409	6.701672989	0.162219013	1.267336042	3.355905839	0.42582491		0.41							95				21	490	23	198	37			388	32	66
Gasparon_1993	AA51	Africa	Ethiopia	Debr Zeyt	Trachybasalt	Alkaline	2.5	1.5	Stratigraphic	8.65	38.8	51.37659506	1.518819326	18.31696107	8.587327514	8.221875283	6.156281	0.172132857	1.751704956	3.523660836	0.3746421		0.7				186	184		82				36	514	31	225	45			461	48	90
Gasparon_1993	AA39	Africa	Ethiopia	Debr Zeyt	Basaltic Trachyandesite	Alkaline	2.5	1.5	Stratigraphic	8.65	38.8	51.83521129	1.628701994	17.43014619	7.770956023	7.688282705	7.51630796	0.14162626	2.063696937	3.40914641	0.515924234		1.01				193	213		84				62	546	28	180	57			537	48	86
Gasparon_1993	AA11	Africa	Ethiopia	Debr Zeyt	Basaltic Andesite	Sub-Alkaline	2.5	1.5	Stratigraphic	8.65	38.8	54.54364344	1.347998565	16.43753474	8.014187464	7.142380457	6.66957499	0.140835671	2.05217692	3.390115795	0.26155196		0.41		23			230	38	111				81	349	39	221	52			441	36	60		30	7	1.34		0.6
Gasparon_1993	AA10	Africa	Ethiopia	Debr Zeyt	Trachyandesite	Sub-Alkaline	2.5	1.5	Stratigraphic	8.65	38.8	57.34936132	1.154819918	16.02689208	7.052059463	5.934770188	5.9448121	0.13054486	2.389975135	3.7456333	0.271131633		0.23				154	201		98				88	322	32	221	55			419	38	77
Gasparon_1993	AA5	Africa	Ethiopia	Debr Zeyt	Trachyandesite	Sub-Alkaline	2.5	1.5	Stratigraphic	8.65	38.8	57.91203634	1.237092822	16.14255268	7.03700036	5.783157502	5.048947941	0.130749648	2.584819962	3.831970449	0.291672291		0.4		19		144	147	31	56				95	336	33	230	59			475	43	70		37	6.9	1.74		1
Bloomer_1989	TV1A	Africa	N_Kenya	Turkana	Basalt	Sub-Alkaline	1.3	1.3	Stratigraphic	2	36.5	45.97620714	2.829151255	15.37538738	11.56653004	12.78616415	8.8873338	0.189943017	0.589823053	1.079676097	0.719784065				33		272	289		148	98	85		38	610	31	126	22			752		83
Bloomer_1989	CI32	Africa	N_Kenya	Turkana	Picrobasalt	Alkaline	1.3	1.3	Stratigraphic	3.5	36.05	43.06024929	1.652964664	17.13261488	8.671103321	16.21776651	9.63709587	0.145544059	0.769304309	1.89207276	0.82128433				27		170	371		176	68	64		6	629	21	104	19			378	27	42
Bloomer_1989	BN4	Africa	N_Kenya	Turkana	Picrobasalt	Alkaline	1.3	1.3	Stratigraphic	3.5	36.05	44.01339586	2.190852295	14.25087412	8.635258787	14.76758457	12.62840332	0.165347343	1.136762983	1.705144475	0.506376238				38		259	440		233	65	47		1.9	677	23	131	85			561	47	68
Bloomer_1989	CI3A	Africa	N_Kenya	Turkana	Basalt	Alkaline	1.3	1.3	Stratigraphic	3.5	36.05	48.01910632	2.386169225	18.55909397	9.937407722	10.81933995	5.129244103	0.173354174	1.386833396	3.201953575	0.387497566				25		253	107		50	62	76		47	461	34	167	37			480	33	64
Bloomer_1989	CI31	Africa	N_Kenya	Turkana	Basalt	Alkaline	1.3	1.3	Stratigraphic	3.5	36.05	45.57785538	1.627780549	17.00013311	8.803594726	13.5614467	9.746336039	0.142430798	0.691806734	2.441670824	0.406945137				26		189	341		149	69	628		23	554	16	132	44					84
Bloomer_1989	KCH9	Africa	N_Kenya	Turkana	Basalt	Sub-Alkaline	1.3	1.3	Stratigraphic	2.63	36.6	46.28174123	2.720677146	16.4248287	12.84764208	10.96332124	7.174526401	0.201531641	1.269649335	1.773478436	0.342603789						286	155		67	80	101		29	398	25	172				206	15	0
Bloomer_1989	KCH10	Africa	N_Kenya	Turkana	Basalt	Alkaline	1.3	1.3	Stratigraphic	2.63	36.6	46.86234818	2.327935223	18.29959514	10.04048583	10.77935223	6.548582996	0.172064777	1.487854251	2.935222672	0.546558705						253	448		189	88	98		44	410	16	132				204	0	0
Bloomer_1989	KCH20	Africa	N_Kenya	Turkana	Basalt	Sub-Alkaline	1.3	1.3	Stratigraphic	2.63	36.6	46.20259634	1.717264643	14.8522948	10.12981703	11.84708167	12.09240519	0.163549014	0.971072268	1.758151896	0.265767147						181	241		190	50	172		46	555	22	182				302	18	0
Bloomer_1989	KCH29	Africa	N_Kenya	Turkana	Basalt	Sub-Alkaline	1.3	1.3	Stratigraphic	2.63	36.6	46.13223638	1.655463028	14.65837263	9.872579512	12.66178389	12.10996288	0.170562857	0.832748069	1.63539681	0.27089395						230	530		251	68	75		22	403	14	99				173	11	0
Bloomer_1989	KCH30A	Africa	N_Kenya	Turkana	Trachybasalt	Alkaline	1.3	1.3	Stratigraphic	2.63	36.6	47.65940274	2.683615819	16.53551251	12.822841	9.644874899	4.872881356	0.221953188	1.725181598	3.420096852	0.413640032
Bloomer_1989	PORR2	Africa	N_Kenya	Turkana	Basanite	Alkaline	1.3	1.3	Stratigraphic	2.9	36.55	45.62430605	2.735439588	16.07953972	9.700211971	10.74997477	7.863127082	0.161501968	1.877460382	4.966185525	0.242252953						257	119		99				106	549		111				691
Bloomer_1989	PORR3	Africa	N_Kenya	Turkana	Basanite	Alkaline	1.3	1.3	Stratigraphic	2.9	36.55	45.74267263	2.871336314	16.30402385	9.12071535	11.12767014	8.196721312	0.158966716	1.619473423	4.610034774	0.248385494						281	138		113				98	673		192				715
Bloomer_1989	LOD3B	Africa	N_Kenya	Turkana	Basalt	Sub-Alkaline	1.3	1.3	Stratigraphic	3.31	35.78	48.41367944	2.029254223	10.00206016	12.19612691	9.754841368	14.19447878	0.185414092	0.669550886	2.245570663	0.309023486						212	721		567				12	308		130				153
Bloomer_1989	LOD2	Africa	N_Kenya	Turkana	Basalt	Sub-Alkaline	1.3	1.3	Stratigraphic	3.31	35.78	50.41415278	2.566724614	14.29594028	12.0462215	10.07260456	5.552715002	0.163615912	1.145311382	3.3336742	0.409039779						259	45		58				26	431		187				301
Bloomer_1989	LOD5	Africa	N_Kenya	Turkana	Basalt	Sub-Alkaline	1.3	1.3	Stratigraphic	3.31	35.78	47.87975314	2.319331077	11.01931117	13.54768067	9.61576747	12.06450328	0.179175791	0.716703165	2.349193709	0.30858053						246	523		418				21	363		161				170
Bloomer_1989	EST1	Africa	N_Kenya	Turkana	Basalt	Sub-Alkaline	1.3	1.3	Stratigraphic	3.6	36.25	48.82950073	2.372073752	10.84524549	11.81893516	11.24922312	10.8970375	0.176092811	0.870105656	2.579241765	0.362544023						246	560		369				27	411		184				230
Yemane_1999	720	Africa	Ethiopia	Main Rift	Basalt	Sub-Alkaline				5.65	37.67	47.74204655	1.00900877	14.71028575	10.47436922	8.082691306	15.55997735	0.180559464	0.308013204	1.805594641	0.127453739				27		177	675	69	445	67	65	14	6	174	18	79	8			145
Yemane_1999	721A	Africa	Ethiopia	Main Rift	Basalt	Sub-Alkaline				5.65	37.67	48.13364051	0.979373709	16.17513	10.36153261	10.65970964	10.61847285	0.185565545	0.247420727	2.505134856	0.13401956				31		207	455	56	239	81	61	16	6	217	24	78	5			128
Yemane_1999	721B	Africa	Ethiopia	Main Rift	Basalt	Sub-Alkaline				5.65	37.67	47.64832136	0.982026392	15.26149178	10.58549496	9.659933079	12.66613632	0.180372194	0.270558292	2.615396819	0.130268807				30		213	602	64	353	82	69	15	5	314	23	79	5			135
Yemane_1999	795	Africa	Ethiopia	Main Rift	Trachybasalt	Alkaline				5.65	37.67	49.97214571	3.361031463	14.15550981	13.75758224	8.639706644	4.165204635	0.226818074	1.402148095	3.721878399	0.597974923				30		263	4	53	15	31	137	24	25	504	42	273	37			459
Yemane_1999	326D	Africa	Ethiopia	Main Rift	Basanite	Alkaline				5.65	37.67	44.37473907	3.496811235	15.24487003	11.99691724	9.519097252	9.038541322	0.184042697	1.738181023	3.629730961	0.777069163				24		227	246	54	135	61	105	21	43	826	33	433	96			587
Yemane_1999	326L	Africa	Ethiopia	Main Rift	Basalt	Alkaline				5.65	37.67	48.94179595	3.18477799	14.36711349	13.70574397	9.635734048	4.78225449	0.22385021	1.068376003	3.622303401	0.46805044				30		326	24	57	33	69	127	22	21	460	38	222	30			341
Yemane_1999	738	Africa	Ethiopia	Main Rift	Basalt	Alkaline				5.65	37.67	47.07924217	2.389340759	15.51533291	11.8199949	9.331760046	8.490876174	0.194838946	1.415146029	3.178951225	0.584516838				22		210	341	53	141	65	81	18	35	721	32	206	66			523
Yemane_1999	742	Africa	Ethiopia	Main Rift	Basalt	Alkaline				5.65	37.67	46.15934645	2.964455806	16.61736472	12.08183145	9.385733779	7.3752378	0.174379753	0.964217459	3.733778247	0.543654525				21		220	150	51	95	51	69	18	19	1001	22	126	35			400
Yemane_1999	734B	Africa	Ethiopia	Main Rift	Basalt	Alkaline				5.65	37.67	47.52475943	2.74632874	17.23346808	14.03684761	7.544746986	5.502866881	0.20418801	1.051568254	3.726431191	0.428794822				0		0	1	0	18	0	0	23	0	0	0	0	0			372
Yemane_1999	778	Africa	Ethiopia	Main Rift	Basalt	Sub-Alkaline				5.65	37.67	51.43839504	2.15927067	14.35707373	10.17226391	11.06626218	7.162965203	0.134954417	0.560579885	2.616039465	0.332195488				29		268	429	52	106	44	89	20	3	473	31	204	19			286
Yemane_1999	784A	Africa	Ethiopia	Main Rift	Basalt	Alkaline				5.65	37.67	47.96475269	2.617758312	17.78838916	11.2023401	9.296133847	5.101536867	0.185510432	1.267654616	3.60714728	0.968776698				22		174	21	40	44	41	68	17	33	831	24	101	32			962
Yemane_1999	784B	Africa	Ethiopia	Main Rift	Basalt	Alkaline				5.65	37.67	47.73741888	2.674765557	17.67182893	11.43667477	9.28000722	5.155559567	0.193971548	1.286337634	3.583369125	0.980066769				22		177	22	40	42	42	68	18	32	840	25	103	33			948
Yemane_1999	G1C	Africa	Ethiopia	Mount Meliga	Trachybasalt	Alkaline				5.5	37.7	50.63476664	3.274689705	14.41650182	13.16663635	8.457156595	3.992564625	0.265515382	1.357078617	3.795886565	0.639203696				25		253	5	51	13	23	137	24	28	507	44	278	37			504
Yemane_1999	G2A	Africa	Ethiopia	Mount Meliga	Trachybasalt	Alkaline				5.5	37.7	48.06248352	3.879435313	14.11476739	15.02442376	8.641043588	4.453379168	0.212571798	1.371088097	3.709377875	0.531429495				29		260	12	57	22	32	140	23	24	502	39	274	35			406
Yemane_1999	G2B	Africa	Ethiopia	Mount Meliga	Basalt	Alkaline				5.5	37.7	49.00178295	3.895793924	14.40632128	14.41427722	8.288707386	4.382768165	0.21305123	1.318888568	3.550853837	0.527555427				29		266	6	58	20	33	142	23	25	499	38	271	34			446
Yemane_1999	G2C	Africa	Ethiopia	Mount Meliga	Basalt	Alkaline				5.5	37.7	49.10787199	3.785231569	14.33981906	14.46177762	8.251404266	4.536269578	0.200276803	1.301799217	3.494830205	0.520719687				30		270	11	57	20	34	142	23	25	498	38	272	34			430
Yemane_1999	783	Africa	Ethiopia	Mount Meliga	Basalt	Sub-Alkaline				5.5	37.7	49.17457316	2.108791515	15.09772476	11.52244295	9.647466497	8.323104676	0.183373175	0.774242295	2.821909419	0.346371553				27		247	257	58	136	47	97	20	14	483	30	168	19			314
Yemane_1999	K2A	Africa	Ethiopia	Main Rift	Basalt	Alkaline				5.25	37.5	47.07019064	2.459868605	17.12834737	12.29157024	9.395891556	6.189997227	0.191547145	1.290422875	3.548662905	0.433501434				21		226	13	48	47	38	83	20	30	602	29	152	41			429
Yemane_1999	K2B	Africa	Ethiopia	Main Rift	Basalt	Alkaline				5.25	37.5	46.98170876	2.462917772	17.16798565	12.32840604	9.41703854	6.177991218	0.186271092	1.272852462	3.559847536	0.444980942				26		215	12	46	49	38	80	19	30	598	29	152	39			430
Yemane_1999	K5A	Africa	Ethiopia	Main Rift	Trachybasalt	Alkaline				5.25	37.5	47.64189548	2.570494469	17.49794428	11.50892134	8.07279789	5.295838002	0.196142148	1.930451669	4.356420345	0.929094386				15		167	49	45	49	37	87	19	42	934	30	203	69			736
Yemane_1999	K5B	Africa	Ethiopia	Main Rift	Basanite	Alkaline				5.25	37.5	46.69643134	2.427674947	17.46058519	11.566234	9.482456843	5.135466233	0.217868264	1.857067587	4.315866572	0.84034902				18		169	99	44	57	42	89	20	119	878	33	246	84			706
Yemane_1999	K6A	Africa	Ethiopia	Main Rift	Basanite	Alkaline				5.25	37.5	47.33370481	2.573264004	17.4489854	11.58633955	8.078613687	5.372073061	0.205040957	1.937637039	4.541657187	0.922684304				16		171	53	45	40	36	88	19	42	916	31	202	68			740
Yemane_1999	K6B	Africa	Ethiopia	Main Rift	Basanite	Alkaline				5.25	37.5	46.80594445	2.41471628	17.48587651	11.5193832	9.377842105	5.110455576	0.218573456	1.863078509	4.371469128	0.832660786				16		172	96	43	55	45	88	19	117	871	32	246	84			692
Yemane_1999	K7A	Africa	Ethiopia	Main Rift	Trachybasalt	Alkaline				5.25	37.5	48.19568801	3.449733094	15.63946053	13.65609733	7.653781005	5.481354333	0.160920494	1.397996793	3.771574083	0.593394322				22		232	43	59	95	54	141	24	26	505	42	318	29			503
Yemane_1999	K7B	Africa	Ethiopia	Main Rift	Trachybasalt	Alkaline				5.25	37.5	48.11826264	3.457296157	15.60345685	13.72981525	7.614162505	5.535729331	0.172357873	1.409279079	3.761457109	0.598183206				24		232	48	59	98	50	137	24	25	503	44	321	30			497
Yemane_1999	K8A	Africa	Ethiopia	Main Rift	Basalt	Alkaline				5.25	37.5	45.65377565	3.331841445	14.75067669	12.08898609	10.77187574	8.022297848	0.20487051	1.574268126	2.55549004	1.045917865				22		253	297	52	116	50	96	18	38	1026	33	291	73			509
Yemane_1999	K8B	Africa	Ethiopia	Main Rift	Basalt	Alkaline				5.25	37.5	45.93151646	3.232938658	14.73744278	12.083531	10.45569125	8.109377905	0.19462507	1.621875581	2.59500093	1.038000372				23		250	281	54	118	49	96	19	43	1013	32	295	72			480
Yemane_1999	924	Africa	Ethiopia	Main Rift	Basalt	Alkaline				5.1	37.7	46.24882418	2.494111024	16.08342376	11.52577355	10.62306547	7.46180541	0.195012796	1.262451259	3.65392397	0.451608581				24		245	267	52	137	78	77	17	31	632	29	187	55			482
Yemane_1999	934	Africa	Ethiopia	Main Rift	Basalt	Alkaline				5.1	37.7	45.26886533	2.439890267	16.68130985	13.67186542	10.17842635	7.790894242	0.219904273	0.837730564	2.523663323	0.387450386				28		288	19	64	62	51	93	22	20	431	31	180	38			315
Yemane_1999	299F	Africa	Ethiopia	Main Rift	Basalt	Alkaline				4.82	36.95	48.3749702	3.753495674	15.05500451	13.36193593	8.860711098	5.343090836	0.174342695	1.035800719	3.538131168	0.50251718				22		268	29	56	47	34	126	23	12	657	32	242	32			435
Yemane_1999	302C	Africa	Ethiopia	Main Rift	Basalt	Sub-Alkaline				4.82	36.95	49.26158871	2.604182554	16.30986046	12.08030693	9.939469667	5.02161098	0.186754127	0.830018344	3.361574293	0.404633943				23		250	59	49	60	50	110	21	8	540	32	192	25			379
Yemane_1999	302G	Africa	Ethiopia	Main Rift	Basalt	Alkaline				4.82	36.95	47.6171978	2.574989995	16.42561977	14.20052867	8.197722055	5.994898583	0.201171093	0.915328475	3.51043558	0.362107968				22		260	27	64	56	44	127	22	15	418	35	187	29			328
Yemane_1999	304Z	Africa	Ethiopia	Main Rift	Basalt	Sub-Alkaline				4.82	36.95	49.75154242	1.628679276	18.61201412	8.691527879	10.80664551	6.494230573	0.112675925	0.57362289	3.093466298	0.235595115				21		169	189	42	121	47	75	20	8	685	18	109	15			241
Yemane_1999	302B1	Africa	Ethiopia	Main Rift	Basalt	Alkaline				4.82	36.95	48.82942163	3.874706909	15.00181026	13.22482301	8.997028871	5.031033055	0.162291389	1.06503724	3.296543837	0.517303802				21		273	34	56	43	37	132	23	19	667	32	246	34			459
Yemane_1999	302E	Africa	Ethiopia	Main Rift	Basalt	Alkaline				4.82	36.95	47.63226629	2.668560885	15.92893872	13.63753925	9.180261576	6.037747793	0.195763154	0.906692501	3.389793556	0.422436279				23		254	34	60	68	36	109	23	14	502	32	186	25			383
Yemane_1999	300Z	Africa	Ethiopia	Main Rift	Basanite	Alkaline				5.2	37	43.75309569	2.242953405	15.19420049	11.90464575	12.8168766	8.299961219	0.227396198	1.271351469	3.545313447	0.744205738				27		257	109	50	101	96	92	16	25	858	31	202	114			844
Yemane_1999	319V	Africa	Ethiopia	Main Rift	Basalt	Sub-Alkaline				5.2	37	50.26077279	2.126457013	16.81552657	10.43074029	8.980667966	6.720017065	0.144516496	0.877421583	3.406460263	0.237419958				22		234	90	50	85	25	87	20	10	596	24	132	11			352
Yemane_1999	321Z	Africa	Ethiopia	Main Rift	Basalt	Alkaline				5.2	37	47.93348152	2.08495752	17.1931965	13.42804463	8.206310634	6.768408896	0.184873081	0.605972875	3.368798358	0.225955987				21		228	37	59	70	40	103	20	9	487	33	129	9			905
Yemane_1999	323S	Africa	Ethiopia	Main Rift	Basalt	Sub-Alkaline				5.2	37	50.10382395	3.685146882	13.59657215	14.13810246	8.757285859	4.606433602	0.232852688	0.99215493	3.340929865	0.546697614				32		369	13	54	21	40	139	23	20	360	48	261	31			359
Yemane_1999	321Y	Africa	Ethiopia	Main Rift	Basalt	Alkaline				5.2	37	45.54825486	1.889533504	16.5754078	11.29689938	11.48416474	7.663108101	0.220445576	1.396155312	3.506134392	0.419896334				31		261	108	53	60	107	83	15	43	605	27	139	82			690
Yemane_1999	323E	Africa	Ethiopia	Main Rift	Basaltic Trachyandesite	Alkaline				5.2	37	51.25538984	2.698816383	15.61774071	9.932533572	7.609777343	5.353389875	0.143789398	2.234266022	4.623382165	0.530914698				15		171	112	50	149	43	182	31	72	521	54	536	84			341
Barberio_1999	RFT2	Africa	Ethiopia	Gedemsa	Basalt	Sub-Alkaline	0.1	0.1	Stratigraphic	8.35	39.18	48.63531071	2.034444556	17.00070501	11.3707322	9.094571457	7.180984994	0.171215631	0.956793232	3.192667942	0.362574277		0.72		25		267	277		112				14	454	25	130	19			340	22	44		25.6	5.31	1.64		0.58
Barberio_1999	RFT3	Africa	Ethiopia	Gedemsa	Basalt	Sub-Alkaline	0.1	0.1	Stratigraphic	8.35	39.18	50.41481182	3.298259814	15.97531364	12.62646702	7.567786321	4.461756374	0.202347228	1.011736139	3.733306354	0.708215298		1.16		26		400	22		13				14	544	40	155	17		0.27	677	23	55		39.2	9.53	3.34		1.18
Barberio_1999	RFT4	Africa	Ethiopia	Gedemsa	Basalt	Sub-Alkaline	0.1	0.1	Stratigraphic	8.35	39.18	49.03622969	1.877081441	19.03320214	10.75789686	9.72852962	5.015642345	0.171561207	0.686244828	3.411040468	0.2825714		0.91		28		291	37		14				4	524	23	105	17			247	14	48		19.4	4.7	1.62		0.55
Barberio_1999	RFT5	Africa	Ethiopia	Gedemsa	Basalt	Alkaline	0.1	0.1	Stratigraphic	8.35	39.18	48.86489759	2.128947634	17.40490364	11.09877913	9.252345878	6.386842902	0.171526587	0.89799213	3.359903138	0.433861366		0.88		27		273	280		57				10	482	29	152	20		0.16	484	22	66		28.5	6.41	2.05		0.73
Barberio_1999	RFT6	Africa	Ethiopia	Gedemsa	Basalt	Sub-Alkaline	0.1	0.1	Stratigraphic	8.35	39.18	48.75924238	2.076369898	19.40646207	10.7464803	9.855160539	4.811100983	0.162058138	0.63810392	3.271548668	0.273473109		1.27				307	92		20				3	612	22	86	18			286	12	39
Barberio_1999	RFT7	Africa	Ethiopia	Gedemsa	Basalt	Sub-Alkaline	0.1	0.1	Stratigraphic	8.35	39.18	48.58418756	1.918197503	15.92408404	12.00649548	9.195168984	8.525322237	0.182685477	0.730741906	2.699685375	0.233431442		1.47				280	379		69				9	452	25	128	19			271	17	52
Barberio_1999	RFT19	Africa	Ethiopia	Gedemsa	Basalt	Sub-Alkaline	0.1	0.1	Stratigraphic	8.35	39.18	47.36842105	1.649190675	16.77695205	11.40181207	9.681360073	9.549017612	0.16288303	0.600631172	2.463605823	0.346126438		1.76				252	714		165				2	598	21	89	19			295	21	51
Barberio_1999	RFT20	Africa	Ethiopia	Gedemsa	Basalt	Sub-Alkaline	0.1	0.1	Stratigraphic	8.35	39.18	50.38900677	1.828837021	16.68182277	11.03364656	8.740022229	5.900778014	0.181873295	1.071031626	3.637465899	0.535515813		1.05		26		245	251		40				9	527	32	143	20			508	27	57		28.5	6.43	1.97		0.77
Barberio_1999	RFT21	Africa	Ethiopia	Gedemsa	Basalt	Sub-Alkaline	0.1	0.1	Stratigraphic	8.35	39.18	49.07201937	1.765180553	17.30885616	10.70203752	8.957030462	7.39358483	0.161387936	1.24066976	3.046197297	0.353036111		0.86				242	384		84				23	563	25	154	21			433	27	59
Barberio_1999	RFT22	Africa	Ethiopia	Gedemsa	Basalt	Sub-Alkaline	0.1	0.1	Stratigraphic	8.35	39.18	49.61917335	1.990453945	16.58373109	11.54666396	9.149994922	5.910429573	0.182796791	1.025693105	3.473139027	0.517924241		1.52				256	252		42				7	555	30	125	20			547	19	56
Barberio_1999	RFT23	Africa	Ethiopia	Gedemsa	Basalt	Alkaline	0.1	0.1	Stratigraphic	8.35	39.18	48.04030227	1.743073048	17.68261965	10.41813602	9.571788413	7.758186398	0.161209068	1.128463476	3.103274559	0.392947103		0.75		28		236	454		101				20	561	23	141	21		0.26	381	30	70		21.7	5.33	1.64		0.62
Barberio_1999	RFT24	Africa	Ethiopia	Gedemsa	Basalt	Alkaline	0.1	0.1	Stratigraphic	8.35	39.18	48.23883593	1.685900652	17.5915705	10.49673859	9.583542398	7.646763673	0.160561967	1.093828399	3.120923231	0.381334671		0.35				244	482		102				18	557	25	134	21			360	25	62
Barberio_1999	RFT30	Africa	Ethiopia	Gedemsa	Basalt	Sub-Alkaline	0.1	0.1	Stratigraphic	8.35	39.18	46.54981364	2.196031027	19.35126423	12.19905309	10.93986099	5.248312683	0.171250126	0.483529767	2.649340183	0.211544273		0.73		31		306	121		28				5	492	21	92	18			173	16	42		17.5	4.26	1.45		0.52
Barberio_1999	RFT32	Africa	Ethiopia	Gedemsa	Basalt	Alkaline	0.1	0.1	Stratigraphic	8.35	39.18	48.60357645	1.888687965	18.81655616	10.41792244	9.513763311	5.84689572	0.150693189	0.904159132	3.445850914	0.411894716		0.45				262	156		61				12	503	23	111	19			385	17	41
Barberio_1999	RFT33	Africa	Ethiopia	Gedemsa	Basalt	Alkaline	0.1	0.1	Stratigraphic	8.35	39.18	47.31074696	2.050869609	16.86940786	11.86287323	9.701417513	7.399215844	0.180959083	0.894742133	3.367849603	0.361918166		0.52		29		274	460		102				17	540	25	137	21			363	26	64		29.9	6.2	1.93		0.68
Barberio_1999	RFT34	Africa	Ethiopia	Gedemsa	Basalt	Alkaline	0.1	0.1	Stratigraphic	8.35	39.18	47.14083653	2.192362093	16.48817943	11.89129117	9.830268741	7.516670034	0.191957971	1.000202061	3.364316023	0.383915943		1.01				281	427		90				21	574	26	155	23			446	29	53
Barberio_1999	RFT36	Africa	Ethiopia	Gedemsa	Basalt	Sub-Alkaline	0.1	0.1	Stratigraphic	8.35	39.18	48.21122644	1.723269173	19.03658168	10.8838053	9.654338406	6.117101683	0.171319158	0.64496624	3.275219188	0.28217273		0.77				253	78		50				3	422	19	87	19			283	14	42
Barberio_1999	RFT1	Africa	Ethiopia	Gedemsa	Basalt	Sub-Alkaline	0.1	0.1	Stratigraphic	8.35	39.18	50.53730427	1.903592263	16.0986593	10.22413264	8.330774742	7.767884556	0.153515505	1.217889674	3.408044213	0.358202845		2.29				247	409		105				17	405	26	151	19			335	20	41
Barberio_1999	GD79	Africa	Ethiopia	Gedemsa	Basalt	Sub-Alkaline	0.1	0.1	Stratigraphic	8.35	39.18	50.07568877	2.058734484	15.7432637	11.82763145	8.658795035	6.912907458	0.171561207	1.200928449	3.037642547	0.312846907		0.93				246	419		87				26	425	25	166	21			375	20	48
Barberio_1999	GD80A	Africa	Ethiopia	Gedemsa	Basalt	Sub-Alkaline	0.1	0.1	Stratigraphic	8.35	39.18	50.82739946	1.805235182	16.34740748	10.31992779	8.484605356	7.361347909	0.150436265	1.163373784	3.199277906	0.340988868		0.28				242	393		96				19	406	20	134	20			336	24	52
Barberio_1999	GD80B	Africa	Ethiopia	Gedemsa	Basalt	Sub-Alkaline	0.1	0.1	Stratigraphic	8.35	39.18	50.79269516	1.886413807	16.41581377	10.25486655	8.458759783	7.043949428	0.15051174	1.274332731	3.371462974	0.35119406		0.32				236	390		94				21	410	22	143	20			344	20	61
Barberio_1999	GD80C	Africa	Ethiopia	Gedemsa	Basalt	Sub-Alkaline	0.1	0.1	Stratigraphic	8.35	39.18	50.80418175	1.839565742	16.4053076	9.871330921	8.544431041	7.519099316	0.150784077	1.196220346	3.307197427	0.361881785		0.51		25		257	422		96				19	406	22	131	20			336	28	55		27	5.42	1.65		0.65
Barberio_1999	GD83A	Africa	Ethiopia	Gedemsa	Trachybasalt	Sub-Alkaline	0.1	0.1	Stratigraphic	8.35	39.18	51.65977197	2.038139441	16.16385834	11.15931793	8.505700737	4.74220563	0.171526587	1.483200484	3.743315508	0.332963374		0.88				251	145		26				35	479	65	185	22			518	45	69
Barberio_1999	GD83C	Africa	Ethiopia	Gedemsa	Basaltic Trachyandesite	Sub-Alkaline	0.1	0.1	Stratigraphic	8.35	39.18	52.22019465	1.976885645	16.92011354	10.36090835	8.46512571	4.318734793	0.172343877	1.46999189	3.761151663	0.334549878		1.36				247	99		17				18	487	201	167	23			554	150	72
Barberio_1999	GD83D	Africa	Ethiopia	Gedemsa	Basaltic Trachyandesite	Sub-Alkaline	0.1	0.1	Stratigraphic	8.35	39.18	52.60022215	1.817631021	17.5906291	9.784913663	8.159143694	4.36231445	0.161567202	1.454104817	3.776633343	0.292840553		0.97				227	96		20				15	487	35	142	21			594	32	57
Barberio_1999	GD83E	Africa	Ethiopia	Gedemsa	Basaltic Trachyandesite	Sub-Alkaline	0.1	0.1	Stratigraphic	8.35	39.18	52.47013566	1.933589796	16.75440373	10.63980563	8.240534521	4.140514274	0.172099615	1.528649524	3.826685564	0.293581697		1.22				231	100		17				19	463	162	207	25			561	112	88
Barberio_1999	GD83L	Africa	Ethiopia	Gedemsa	Basaltic Trachyandesite	Sub-Alkaline	0.1	0.1	Stratigraphic	8.35	39.18	52.50527161	2.008233758	16.45747565	10.89466814	7.862235164	4.337784918	0.17069987	1.566422332	3.865849985	0.33135857		0.41				213	92		19				24	505	71	171	24			708	54	55
Koyaguchi_1984	82083101	Africa	N_Kenya	Main Rift	Basalt	Sub-Alkaline	9	3	Stratigraphic	1.75	36.75	47.64	3.05	15.47	12.11	11.19	6.26	0.19	0.97	2.57	0.55
Koyaguchi_1984	82100407	Africa	N_Kenya	Main Rift	Basalt	Sub-Alkaline	9	3	Stratigraphic	1.75	36.75	49.5549555	3.190319032	13.68136814	14.23142314	10.1010101	4.790479048	0.210021002	1.04010401	2.920292029	0.280028003
Koyaguchi_1984	82100403	Africa	N_Kenya	Main Rift	Basalt	Sub-Alkaline	9	3	Stratigraphic	1.75	36.75	48.51485149	3.060306031	14.90149015	13.84138414	9.600960096	5.600560056	0.200020002	1.050105011	2.96029603	0.270027003
Koyaguchi_1984	N-32	Africa	N_Kenya	Nagubarat	Basalt	Sub-Alkaline	9	3	Stratigraphic	1.75	36.585	47.77	2.13	13.37	9.92	10.67	12.25	0.15	1.5	1.86	0.38
Koyaguchi_1984	82082501	Africa	N_Kenya	Main Rift	Basalt	Alkaline	9	3	Stratigraphic	1.75	36.75	48.46	2.39	17.44	10.67	9.69	5.86	0.17	1.66	3.25	0.41
Koyaguchi_1984	82083104	Africa	N_Kenya	Main Rift	Basalt	Sub-Alkaline	9	3	Stratigraphic	1.75	36.75	47.5195039	1.550310062	10.0220044	11.60232046	10.88217644	16.14322865	0.170034007	0.420084017	1.540308062	0.150030006
Koyaguchi_1984	82083106	Africa	N_Kenya	Kongia	Basalt	Sub-Alkaline	4	0	Stratigraphic	1.75	36.585	47.66	1.43	9.13	11.47	11.52	16.83	0.17	0.35	1.34	0.1
Koyaguchi_1984	82083107	Africa	N_Kenya	Main Rift	Basalt	Alkaline	9	3	Stratigraphic	1.75	36.75	48.51514849	2.709729027	18.31816818	11.14888511	9.139086091	4.779522048	0.169983002	1.849815019	2.879712029	0.489951005
Koyaguchi_1984	82083108	Africa	N_Kenya	Main Rift	Basalt	Alkaline	9	3	Stratigraphic	1.75	36.75	48.99510049	2.729727027	17.60823918	11.08889111	9.069093091	4.929507049	0.169983002	1.819818018	3.069693031	0.519948005
Koyaguchi_1984	82083109	Africa	N_Kenya	Main Rift	Basalt	Alkaline	9	3	Stratigraphic	1.75	36.75	48.55514449	2.409759024	17.61823818	10.67893211	9.399060094	6.00939906	0.169983002	1.549845016	3.199680032	0.409959004
Koyaguchi_1984	82083110	Africa	N_Kenya	Main Rift	Basalt	Alkaline	9	3	Stratigraphic	1.75	36.75	47.84521548	2.559744026	16.06839316	11.90880912	10.55894411	6.699330067	0.169983002	1.129887011	2.799720028	0.259974003
Koyaguchi_1984	82100103	Africa	N_Kenya	Main Rift	Basalt	Alkaline	9	3	Stratigraphic	1.75	36.75	47.83	2.33	17.4	11.13	10.79	5.7	0.17	1.04	3.39	0.22
Koyaguchi_1984	82100104	Africa	N_Kenya	Main Rift	Trachybasalt	Alkaline	9	3	Stratigraphic	1.75	36.75	48.96020796	2.719456109	17.64647071	11.03779244	8.48830234	5.148970206	0.179964007	1.799640072	3.539292142	0.479904019
Koyaguchi_1984	82100105	Africa	N_Kenya	Main Rift	Trachybasalt	Alkaline	9	3	Stratigraphic	1.75	36.75	48.09038192	2.369526095	17.22655469	10.57788442	9.388122376	5.788842232	0.169966007	1.659668066	4.339132174	0.389922016
Koyaguchi_1984	82100110	Africa	N_Kenya	Main Rift	Basanite	Alkaline	9	3	Stratigraphic	1.75	36.75	44.78104379	2.609478104	14.46710658	13.33733253	13.06738652	6.98860228	0.23995201	1.029794041	3.25934813	0.219956009
Koyaguchi_1984	82092801	Africa	N_Kenya	Main Rift	Basalt	Alkaline	9	3	Stratigraphic	1.75	36.75	47.83	2.27	17.28	11.27	10.15	6.26	0.18	1.35	3.1	0.31
Koyaguchi_1984	82092803	Africa	N_Kenya	Main Rift	Basalt	Alkaline	9	3	Stratigraphic	1.75	36.75	48.13	2.29	18	11.02	10.35	5.1	0.17	1.47	3.13	0.34
Koyaguchi_1984	82092804	Africa	N_Kenya	Main Rift	Basalt	Alkaline	9	3	Stratigraphic	1.75	36.75	46.11	2.03	13.46	10.86	11.85	11.94	0.18	0.49	2.81	0.27
Koyaguchi_1984	82092806	Africa	N_Kenya	Main Rift	Basalt	Alkaline	9	3	Stratigraphic	1.75	36.75	47.92520748	2.319768023	18.29817018	10.3189681	10.69893011	5.849415059	0.189981002	1.369863014	2.689731027	0.339966003
Koyaguchi_1984	82092812	Africa	N_Kenya	Main Rift	Basalt	Alkaline	9	3	Stratigraphic	1.75	36.75	46.59465947	2.050205021	15.45154515	11.32113211	12.92129213	7.120712071	0.180018002	1.140114011	2.930293029	0.290029003
Koyaguchi_1984	82092814	Africa	N_Kenya	Main Rift	Basalt	Alkaline	9	3	Stratigraphic	1.75	36.75	46.57	2.25	15.58	11.03	11.49	8.42	0.19	0.84	3.26	0.37
Koyaguchi_1984	82092817	Africa	N_Kenya	Aka Aiteputh	Basalt	Sub-Alkaline	9	3	Stratigraphic	1.75	36.585	46.03539646	1.459854015	9.9990001	9.379062094	14.14858514	16.02839716	0.149985002	0.509949005	2.199780022	0.089991001
Koyaguchi_1984	82092818	Africa	N_Kenya	Main Rift	Basalt	Alkaline	9	3	Stratigraphic	1.75	36.75	46.36927385	2.460492098	16.70334067	11.82236447	11.52230446	6.101220244	0.200040008	1.060212042	3.150630126	0.610122024
Koyaguchi_1984	82093001	Africa	N_Kenya	Aka Aiteputh	Basalt	Alkaline	9	3	Stratigraphic	1.75	36.585	46.04539546	1.699830017	12.21877812	10.1389861	11.46885311	13.25867413	0.179982002	1.169883012	3.649635037	0.169983002
Koyaguchi_1984	82100903	Africa	N_Kenya	Main Rift	Trachybasalt	Alkaline	9	3	Stratigraphic	1.75	36.75	46.96469647	2.03020302	15.28152815	10.1010101	11.44114411	8.430843084	0.190019002	1.550155016	3.730373037	0.280028003
Koyaguchi_1984	82101501	Africa	N_Kenya	Nachola	Basalt	Sub-Alkaline	9	3	Stratigraphic	1.75	36.585	46.49	2.57	15.88	12.68	12.21	6.9	0.19	0.88	1.91	0.29
Koyaguchi_1984	82101504	Africa	N_Kenya	Nachola	Basalt	Alkaline	9	3	Stratigraphic	1.75	36.585	46.13	3.25	15.29	13.74	10.99	6.15	0.21	1.17	2.46	0.61
Koyaguchi_1984	82101202	Africa	N_Kenya	Main Rift	Basalt	Sub-Alkaline	9	3	Stratigraphic	1.75	36.75	47.21527847	1.649835017	16.72832717	10.3289671	13.56864314	7.179282072	0.159984002	0.589941006	2.459754025	0.119988001
Koyaguchi_1984	82100113	Africa	N_Kenya	Aka Aiteputh	Basanite	Alkaline	4	0	Stratigraphic	1.75	36.585	44.97491352	2.476434373	15.99449143	12.36287614	12.51520347	7.39860352	0.204663998	0.798189591	2.77319717	0.501426795
Koyaguchi_1984	82100106	Africa	N_Kenya	Kongia	Trachybasalt	Alkaline	4	0	Stratigraphic	1.75	36.585	48.18271214	2.503934784	17.68210736	10.75481825	9.005921816	5.430344161	0.185476651	1.39107488	4.307179999	0.556429952
Davies_1986	23156	Africa	Tanganyika	Virunga	Basanite	Alkaline				-0.08	29.92	44.29981236	4.643177926	10.22934122	11.57462258	11.84881608	9.019859989	0.174247295	4.889174108	2.757207201	0.563741249		0.67				350	464		124				115	1411	15	280	209			1376	141.8	277.1		105.6	13.98	3.55	8.15
Davies_1986	23158	Africa	Tanganyika	Virunga	Foidite	Alkaline				-0.08	29.92	39.94054761	5.976776029	7.810077896	13.08241669	17.84555112	9.124120852	0.211942412	3.708992216	1.229265992	1.070309182		3.21				449	173		60				69	2252	14	326	269			1496	171	327.8		128.52	17.32	4.47	8.03
Davies_1986	23165	Africa	Tanganyika	Virunga	Basanite	Alkaline				-0.08	29.92	41.36447421	5.600050314	6.984678139	13.27101565	17.025794	9.887268321	0.174360541	3.169259244	1.95899196	0.564107632		0.31				401	309		85				61	1346	13	276	191			1003
Davies_1986	23171	Africa	Tanganyika	Virunga	Basanite	Alkaline				-0.08	29.92	44.39010746	4.66399185	10.23201736	11.51770527	11.88598804	9.030063516	0.174642867	4.869454046	2.681281658	0.554747929		0.67				356	464		124				113	1411	16	275	210			1391
Marcelot_1989	RW86	Africa	Tanganyika	South Kivu Lake	Basaltic Andesite	Sub-Alkaline	15	5	Stratigraphic	-3	29	54.20044254	1.618693072	14.41358544	10.07489827	8.485250943	7.114001398	0.144342057	0.979463961	2.721878796	0.247443527		1.14	6	21.8		182	237	43	140	66	101		27	254							27.5	50.4		18.1	4.53	1.48		0.79
Marcelot_1989	RW87	Africa	Tanganyika	South Kivu Lake	Basalt	Sub-Alkaline	15	5	Stratigraphic	-3	29	51.43850343	1.646280605	14.23670334	12.35367723	9.173613936	7.247776248	0.310618982	0.641945896	2.702385144	0.248495186		1.54	6	24.4		198	248	58	131	58	103		16	247							20.3	38.1		17.2	4.11	1.46		0.75
Marcelot_1989	KT1	Africa	Tanganyika	South Kivu Lake	Basalt	Sub-Alkaline	1.6			-2.32	28.76	49.83168022	1.190344342	13.78561182	9.676264389	10.2756221	10.86570733	0.162782132	1.159822692	2.604514115	0.447650864		0.31	6	216.1		168	413	54	282	61	78		26	495	22	104	62			740	45.6	74.1		24.9	4.43	1.45		0.62
Marcelot_1989	N373	Africa	Tanganyika	Virunga	Trachybasalt	Alkaline	6	6	Stratigraphic	-2	29	49.04027656	1.735753925	16.92882894	10.93281967	9.212043422	5.280456218	0.219583328	1.516170597	3.827023715	1.307043618		2.3	9	13.7		192	29	40	32	33	101		40	1400	36	273	190			1482	141	257		84.2	11.6	3.32		1.05
Marcelot_1989	N378	Africa	Tanganyika	Virunga	Trachybasalt	Alkaline	6	6	Stratigraphic	-2	29	46.41365193	1.60917488	16.53348308	10.48570325	11.4850913	6.857398835	0.231384623	1.209510531	3.996643493	1.177958082		2.84	8	16		204	168	39	76	65	95		49	1890	35	265	237			1710	132	266		93	12.7	3.7		1
Marcelot_1989	LKA4	Africa	Tanganyika	South Kivu Lake	Basanite	Alkaline	20			-2.12	29.08	44.28293165	1.833039968	12.09599255	9.756439112	13.35944383	12.54130735	0.176054686	1.004547327	3.769641515	1.180602013		2	9	20.8		168	388	52	258	42	84		32	1620	30	192	129			1311	135	252		92.1	12.9	3.77		1.07
Marcelot_1989	RG47	Africa	Tanganyika	Virunga	Basanite	Alkaline	6	6	Stratigraphic	-1.52	29.25	41.87028732	3.390472046	13.02063813	11.63326922	13.32700609	8.578302768	0.214457569	3.421108842	3.370047516	1.174410498		0.12	8	20.4		345	284	51	142	86	101		94	1420	31	353	166			1590	118	235		96.7	14.4	4.08		1.22
Marcelot_1989	NY133	Africa	Tanganyika	Virunga	Basanite	Alkaline	6	6	Stratigraphic	-1.52	29.25	42.04384665	3.223157579	12.46423596	11.44476549	13.18842642	10.1284667	0.214197181	3.080359459	3.192557982	1.019986576		0.35	7	26			412	54					70	1190							107	209		84	13.5	3.6		1.02
Marcelot_1989	VII	Africa	Tanganyika	Virunga	Basanite	Alkaline	0.72	0	Stratigraphic	-1.5	29.5	41.83772783	3.341278607	13.52910356	11.80459383	13.04738548	7.68699066	0.225485059	3.741002121	3.505267741	1.28116511		0.44	9	16.8		342	222	48	116	101	111		107	1515	35	368	190			1680	128	251		102	14.97	4.16		1.35
Marcelot_1989	RW73	Africa	Tanganyika	Virunga	Foidite	Alkaline	6	6	Stratigraphic	-1.52	29.25	37.98469225	3.134458861	13.2389644	11.88458741	16.6002591	6.196742683	0.288700158	4.124287975	4.639823972	1.907483189		1.39	12	11.1		415	13	42	33	156	93		106	2650							241	418		156	25.9	6.55		2.05
Marcelot_1989	NYB8	Africa	Tanganyika	Virunga	Foidite	Alkaline	6	6	Stratigraphic	-1.52	29.25	38.16821923	3.273773658	12.45361195	12.26065397	16.96611078	5.861824455	0.34286143	4.424018456	4.313417995	1.935508075		7.47	18	10.5		403	18	41	35	135	112		105	3115							258	485		171	24.5	6.76		1.98
Marcelot_1989	NY50	Africa	Tanganyika	Virunga	Foidite	Alkaline	6	6	Stratigraphic	-1.52	29.25	38.16168404	2.453331502	11.82775875	11.3311977	18.23117905	8.417853042	0.225076285	3.736266323	3.803789209	1.811864091		8.85	10	16		278	105	42	42	113	326		86	2070							170	322		123	18.3	4.8		1.2
Marcelot_1989	NY51A	Africa	Tanganyika	Virunga	Foidite	Alkaline	6	6	Stratigraphic	-1.52	29.25	38.34191199	1.974645426	12.16466059	11.65837629	17.64509362	6.758144774	0.221751625	4.361115299	4.561747722	2.312552665		2.34	16	9.5		326	22	42	41	151	110		133	3370							286	526		190	27.5	7.6		1.8
Marcelot_1989	NY45	Africa	Tanganyika	Virunga	Foidite	Alkaline	6	6	Stratigraphic	-1.52	29.25	36.88864863	2.238569129	12.48718419	11.27415344	18.93765827	7.40531399	0.233405312	4.020936966	4.317998272	2.196131799		4.28	13	8.6		389	20	42	25	139	113		78	3475	44	415	0.319				232	435		160	23	6.2		1.5
Marcelot_1989	NY46	Africa	Tanganyika	Virunga	Foidite	Alkaline	6	6	Stratigraphic	-1.52	29.25	37.51613822	2.019190949	11.65330947	11.60669408	18.49492987	7.57196606	0.236288303	4.306891333	4.414295107	2.18029661		4.15	12	9		280	31	44	33	112	110		94	2670							211	400		149	21.6	5.8		1.41
Marcelot_1989	RW3	Africa	Tanganyika	Virunga	Basalt	Alkaline	6	6	Stratigraphic	-1.38	29.67	47.40658332	3.114002016	12.68136347	11.18948198	11.26777045	9.454683752	0.184381698	1.638948429	2.489152927	0.57363195		0.49	7	30.2		303	494	51	48	27	92		184	819	31	251	80			1070	66.7	134		55.2	9.87	2.74		1.02
Marcelot_1989	RW5	Africa	Tanganyika	Virunga	Trachybasalt	Alkaline	6	6	Stratigraphic	-1.38	29.67	47.34930539	2.977298041	12.13505615	10.38332897	10.16387952	10.68747331	0.174531265	2.967031496	2.525570062	0.636525788		0.65	8	26.1		278	700	50	156	23	86		96	1026	27	308	118			1262	95.2	184		69.3	11.21	2.85		1.01
Marcelot_1989	RW29	Africa	Tanganyika	Virunga	Trachybasalt	Alkaline	6	6	Stratigraphic	-1.5	29.5	45.38470931	3.291413604	12.26613765	12.38911182	11.77549215	9.117828989	0.194213846	2.770102753	2.259013684	0.551976194			7	30		404	375	60	124	66	95		76	855	26	258	93			1142	71.1	141		57.6	10.2	2.67		0.97
Marcelot_1989	RW100	Africa	Tanganyika	Virunga	Foidite	Alkaline	0.72	0	K-Ar	-1.5	29.5	40.66635692	5.713286472	10.89605349	13.12743873	12.87529916	6.498863362	0.22445054	5.356206068	3.744243099	0.89780216			10	21.2		502	65	50	55	132	111		144	1600							150	285		107	15.4	4.03		1.1
Marcelot_1989	RW44	Africa	Tanganyika	Virunga	Basanite	Alkaline	6	6	Stratigraphic	-1.17	29.58	44.77845041	3.740906837	12.52079474	12.6917317	11.80532076	8.616350993	0.204421139	2.882338055	2.187306183	0.572379188		0.02	7	31.1		408	317	59	99	58	96		90	877	27	266	95			1201	75.1	148		59.6	10.6	2.79		0.97
Marcelot_1989	RW45	Africa	Tanganyika	Virunga	Basanite	Alkaline	0.06	0.03		-1.52	29.43	46.87587554	3.308164599	12.72213917	11.46575543	10.28185726	8.413356882	0.183786922	3.338795753	2.736383064	0.673885381			9	24.7		300	429	51	138	64	93		102	895							87.6	172		62.2	10.1	2.71		0.96
Marcelot_1989	RW52	Africa	Tanganyika	Virunga	Basanite	Alkaline	0.06	0.03		-1.52	29.43	46.46811637	3.476927721	13.87703211	11.59399956	9.203632203	6.851592862	0.194298902	4.264349588	3.251950045	0.81810064		0.02	8	20.7		295	249	50	84	64	96		128	1193							102	192		68.7	10.2	2.82		0.95
Marcelot_1989	RW57	Africa	Tanganyika	Virunga	Basalt	Alkaline	0.06	0.03		-1.52	29.43	45.41847899	2.885987173	10.73546292	11.36335139	13.45770614	11.8714366	0.184211947	1.586269546	2.02633142	0.470763865		0.14	6	38.8		364	672	62	108	29	81		107	1148	23	216	72			991	56.9	122		50.5	8.52	2.45		0.88
Marcelot_1989	RW64	Africa	Tanganyika	Virunga	Basalt	Alkaline	6	6	Stratigraphic	-1.38	29.65	47.09470613	2.349627421	12.51431996	9.835601677	11.54382168	12.43259379	0.173668114	1.910349251	1.736681137	0.408630856		0.12	6	35.4		302	968	54	172	22	79		64	607	24	186	59			767	51.8	101		41.1	7.43	1.99		0.83
Marcelot_1989	N2	Africa	Tanganyika	Virunga	Basanite	Alkaline	6	6	Stratigraphic	-1.408	29.2	45.82219925	3.439216291	13.82830289	11.75399623	10.91976686	7.654042192	0.183697013	2.959562981	2.857509085	0.581707207			7	26.3		314	251	52	102	76	96		80	873	28	278	100			1079	66.8	138		56.4	9.47	2.72		0.95
Marcelot_1989	TB4	Africa	Tanganyika	South Kivu Lake	Trachybasalt	Alkaline	1.9	0	K-Ar	-2.32	28.76	47.56886924	1.553808069	13.77100484	10.2345783	11.77035001	9.008024555	0.182800949	1.624897327	3.574774119	0.710892581			8	27.4		219	301	48	176	75	88		46	772	30	143	93			1123	72.3	123		40.6	7.39	2.1		0.88
Marcelot_1989	T49	Africa	Rungwe		Trachybasalt	Alkaline	10	4	Stratigraphic	-9.13	33.67	46.08637564	2.176584925	14.35728554	10.46367554	11.07708009	9.19683771	0.183936754	1.737180456	3.729828627	0.991214731		0.31	8	22.8		219	422	48	142	64	92		33	1125	28	228	88			1261	71.7	147		61.5	9.86	2.93		0.87
Marcelot_1989	BK24	Africa	Tanganyika	South Kivu Lake	Trachybasalt	Alkaline	7	0	K-Ar	-3	29	47.45712563	2.084231136	14.09921063	10.02047246	11.13633303	8.796681414	0.183902747	1.583606991	3.749572682	0.888863279		1.15	8	22.6		213	319	44	166	59	90		35	1152	32	224	125			1038	94.6	178		65	10.4	3.04		1.11
Marcelot_1989	RW88	Africa	Tanganyika	South Kivu Lake	Basanite	Alkaline	10.6	0	K-Ar	-2.65	29.09	44.87861225	2.933977612	15.27304025	11.84777371	10.06957473	8.996168287	0.184012533	1.431208591	3.404231863	0.981400177		0.98	8	23.3		234	213	48	147	53	110		36	702	36	282	67			614	45.4	94.3		46.8	10.2	3.27		1.35
Marcelot_1989	RW89	Africa	Tanganyika	South Kivu Lake	Basalt	Alkaline	7.7	0	K-Ar	-3	29	48.90738921	2.392990694	14.73794698	10.62744627	10.94818918	6.881132039	0.154055195	1.386496754	3.081103898	0.883249784		1.36	5	26.6		262	272	44	129	42	96		30	890	34	235	137			908	79.2	152		60.9	10.3	3.04		1.2
Marcelot_1989	RW82	Africa	Tanganyika	South Kivu Lake	Trachybasalt	Alkaline	7.2	0	K-Ar	-3	29	47.05078176	2.123211619	14.89340189	10.0624049	11.89410781	7.390013258	0.20613705	1.607868993	3.741387465	1.030685252		1.03	8	25.3		252	138	40	80	61	89		43	1107	37	243	170			1340	111	197		67.2	11.5	3.31		1.21
Marcelot_1989	RW83	Africa	Tanganyika	South Kivu Lake	Basalt	Alkaline	7.75	0	K-Ar	-3	29	47.77389538	2.173404683	14.45519152	10.10101103	10.9695425	8.611603459	0.215290087	1.250732883	3.536908564	0.91241989		0.51	7	23.4		220	296	48	171	63	89		30	1050	31	210	109			996	81.2	151		59.1	9.64	2.89		1.05
Tatsumi_1991	ER27	Africa	N_Kenya	Tirr Tirr	Basalt	Alkaline	3.94	0	K-Ar	1.75	36.585	48.01523375	3.333817821	14.25387743	14.31159273	10.07370338	4.861387596	0.2373926	0.866999062	3.602174673	0.443820948
Tatsumi_1991	ER13	Africa	N_Kenya	Kongia	Basalt	Alkaline	5.73	0	K-Ar	1.75	36.585	47.57092701	2.515720406	17.38228214	11.13191786	9.959354033	6.025305663	0.175996901	1.231978306	3.488879739	0.517637944													37.9	633	22.5	159	42.3
Tatsumi_1991	ER14	Africa	N_Kenya	Kongia	Basalt	Alkaline	5.69	0	K-Ar	1.75	36.585	46.8400068	2.403123258	15.49492083	10.42619266	11.37826621	8.599001918	0.167173792	0.992594389	3.176302045	0.5224181													33.5	631	20.7	140	42.2
Tatsumi_1991	ER23	Africa	N_Kenya	Kongia	Trachybasalt	Alkaline	7.19	0	K-Ar	1.75	36.585	48.19954528	2.889031158	17.89098204	11.24896284	8.73012688	5.16873938	0.178594653	1.502296202	3.498354093	0.693367478													44.9	648	24.8	203	58.3
Tatsumi_1991	ER42	Africa	N_Kenya	Kongia	Basalt	Sub-Alkaline	4.53	0	K-Ar	1.75	36.585	46.8889133	2.055433004	13.91851587	11.49117679	12.5517051	9.139894982	0.198239731	0.772091585	2.608417518	0.375612123													22	419	24.7	140	27.1
Tatsumi_1991	ER16	Africa	N_Kenya	Yangaten	Basalt	Sub-Alkaline	7.06	0	K-Ar	1.75	36.585	45.72576452	1.798436489	14.69756717	10.66731854	12.62006295	11.35909024	0.175709312	0.733844774	1.943138275	0.279067731
Tatsumi_1991	ER15	Africa	N_Kenya	Aka Aiteputh	Basalt	Alkaline	10.8	0	K-Ar	1.75	36.585	47.97277482	2.513356246	17.66649577	10.69763678	9.490266324	5.934023669	0.17729069	1.261892555	3.712675617	0.573587525													40.2	764	24.2	168	46.4
Tatsumi_1991	ER21	Africa	N_Kenya	Aka Aiteputh	Basalt	Alkaline	14	0	K-Ar	1.75	36.585	46.4496233	2.293679257	16.84126139	10.44177477	12.0653813	6.755356715	0.188521583	1.183496603	3.183920064	0.596985012													34.8	635	24.5	185	72.6
Tatsumi_1991	ER24	Africa	N_Kenya	Aka Aiteputh	Basalt	Alkaline	11.2	0	K-Ar	1.75	36.585	45.04202958	2.426541709	15.81938565	12.05088098	12.95544157	7.664955785	0.208286842	0.729003947	2.541099472	0.562374473													17.8	629	19.8	78	30.4
Tatsumi_1991	ER25	Africa	N_Kenya	Aka Aiteputh	Basalt	Alkaline	13.6	0	K-Ar	1.75	36.585	46.38946145	2.254753302	15.34484886	11.17733405	12.30719511	7.891636556	0.208773454	1.283956741	2.682738882	0.459301599													43.7	579	23.1	167	51.6
Tatsumi_1991	ER26	Africa	N_Kenya	Aka Aiteputh	Basalt	Alkaline	10.9	0	K-Ar	1.75	36.585	45.10242201	3.385564097	15.33461385	13.78865418	11.88616002	6.100304349	0.220114074	0.880456298	2.484144554	0.817566562													26.8	612	23.3	102	33.3
Tatsumi_1991	ER34	Africa	N_Kenya	Aka Aiteputh	Basalt	Alkaline	14.9	0	K-Ar	1.75	36.585	46.59276579	2.437257449	17.2929219	11.09813304	11.21560463	5.982359194	0.232119757	1.339964052	3.334083784	0.474790412													40.7	577	25.2	200	47.5
Tatsumi_1991	ER36	Africa	N_Kenya	Aka Aiteputh	Basalt	Alkaline	14.3	0	K-Ar	1.75	36.585	48.33871442	2.164575371	16.20309545	10.53435353	10.07360077	7.045276569	0.208132247	1.363266219	3.475808529	0.593176905													41.4	873	26.2	198	63.4
Tatsumi_1991	ER37	Africa	N_Kenya	Aka Aiteputh	Basalt	Sub-Alkaline	13.7	0	K-Ar	1.75	36.585	46.51678909	1.978551584	12.65231671	10.10086406	13.63117907	11.65262749	0.1770283	0.447777464	2.540876772	0.301989452
Tatsumi_1991	ER39	Africa	N_Kenya	Aka Aiteputh	Basalt	Alkaline	11.1	0	K-Ar	1.75	36.585	45.8823857	2.673871457	15.83514536	12.56336295	12.23530285	6.99160163	0.197679213	0.759504344	2.40336306	0.45778344													21	527	19.9	99	27.7
Tatsumi_1991	ER40	Africa	N_Kenya	Aka Aiteputh	Trachybasalt	Alkaline	9.97	0	K-Ar	1.75	36.585	48.07499666	2.878616496	17.76547626	11.27767771	9.087603171	4.843219725	0.189106193	1.565379043	3.624535369	0.693389375													45.2	732	24.8	200	56.3
Tatsumi_1991	ER19	Africa	N_Kenya	Nachola	Basalt	Alkaline	17.4	0	K-Ar	1.75	36.585	46.95346823	2.379115466	17.71235744	11.26004118	10.52260761	5.984471063	0.199133013	1.110952597	3.406222584	0.471630819													31	576	23.6	169	47.4
Tatsumi_1991	ER20	Africa	N_Kenya	Nachola	Basalt	Alkaline	16.2	0	K-Ar	1.75	36.585	47.08578163	2.40127046	17.98864784	11.13211237	10.5238288	5.355877156	0.187925514	1.20063523	3.643666915	0.480254092													32.2	592	23.9	175	48.9
Tatsumi_1991	ER22	Africa	N_Kenya	Nachola	Basalt	Alkaline	16.6	0	K-Ar	1.75	36.585	47.23704238	3.109063781	15.31732089	13.6612988	9.876459278	5.161045877	0.227998011	0.839447221	3.824148451	0.746175308
Tatsumi_1991	ER29	Africa	N_Kenya	Nachola	Trachybasalt	Alkaline	15.5	0	K-Ar	1.75	36.585	47.94208023	2.184386385	17.7143334	10.11770119	9.881747931	5.991459798	0.197634959	1.47706127	3.900689973	0.592904876													42.4	702	24.2	201	70.3
Tatsumi_1991	IS91602B	Africa	N_Kenya	Main Rift	Basalt	Alkaline				1.75	36.585	46.95516905	3.186679947	15.29199131	12.14740812	10.92430538	6.078108397	0.213802808	0.987565351	3.492112529	0.722857113													22	519	27.8	131	30.5
Tatsumi_1991	IS82903	Africa	N_Kenya	Main Rift	Basanite	Alkaline				1.75	36.585	44.97457557	3.40213579	15.19551504	13.87825163	10.98433476	5.995227094	0.228192035	1.026864156	3.495487077	0.819416852													22.9	597	24	104	34
Tatsumi_1991	IS91801B	Africa	N_Kenya	Main Rift	Basalt	Sub-Alkaline				1.75	36.585	48.70282976	1.940641203	16.51101686	9.786128471	11.87215795	6.475722516	0.155666407	1.307597816	2.864261882	0.383977136													31.2	477	23.1	150	40.5
Tatsumi_1991	IS90802	Africa	N_Kenya	Main Rift	Basalt	Alkaline				1.75	36.585	46.49605191	2.30868341	15.89039752	10.75170711	12.57296506	6.447674387	0.197590022	1.507923849	3.43182669	0.395180043													30.6	525	23.8	151	49.6
Tatsumi_1991	IS90804C	Africa	N_Kenya	Main Rift	Trachybasalt	Alkaline				1.75	36.585	46.6199572	2.30985853	17.95296295	10.96732792	10.94089241	5.300300377	0.1959255	1.495220923	3.774143848	0.443410343													32.9	619	24.2	161	44.8
Tatsumi_1991	IS91502	Africa	N_Kenya	Main Rift	Basalt	Sub-Alkaline				1.75	36.585	46.2711323	1.889256699	12.49414513	9.983702917	14.55040795	12.00356466	0.156568235	0.615835057	1.764002111	0.27138494
Tatsumi_1991	IS90801	Africa	N_Kenya	Main Rift	Basalt	Sub-Alkaline				1.75	36.585	46.79357282	1.613571477	9.877953591	9.567593461	13.24990424	16.0426241	0.155151104	0.713695076	1.706662139	0.279271986
Pasteels_1989	BIV	Africa	Tanganyika	South Kivu Lake	Basalt	Alkaline	8.5	0.5	K-Ar	-2.51	28.86	45.59295321	2.747812736	15.15963102	10.96049825	11.58228991	8.927799115	0.248858512	1.109494199	2.77892005	0.891743001
Pasteels_1989	BII	Africa	Tanganyika	South Kivu Lake	Basalt	Alkaline	7.3	0.3	K-Ar	-2.51	28.86	45.6313942	2.662949492	14.54300711	11.0905158	11.02337232	9.444181338	0.216751703	1.341796256	3.148060446	0.89797134
Pasteels_1989	RW154	Africa	Tanganyika	South Kivu Lake	Basalt	Alkaline	7.99	0.24	K-Ar	-2.5	28.9	45.38454454	2.429118576	14.32872477	11.19880446	11.52037671	10.46468382	0.235737246	1.055692883	2.705853604	0.676463401
Pasteels_1989	BXVII	Africa	Tanganyika	South Kivu Lake	Basalt	Alkaline	5.7	0.4	K-Ar	-2.5	28.9	45.95484283	2.54786823	15.17328031	11.16639916	10.27433042	8.472179723	0.290001262	1.294648491	3.604301398	1.222148175
Pasteels_1989	RW87	Africa	Tanganyika	South Kivu Lake	Basalt	Alkaline	5.9	0.4	K-Ar	-2.5	28.9	46.11318357	1.997830234	14.4842692	10.66844811	11.05941737	10.2847485	0.305790342	1.294512448	3.088482454	0.703317787
Pasteels_1989	BI	Africa	Tanganyika	South Kivu Lake	Basalt	Alkaline	4.06	0.21	K-Ar	-2.51	28.86	45.8813242	2.261755418	14.94374116	10.43852429	10.78372673	9.733625996	0.191845326	1.201557566	3.645061188	0.918838139
Pasteels_1989	RW332	Africa	Tanganyika	South Kivu Lake	Trachybasalt	Alkaline	5.65	0.23	K-Ar	-2.5	28.9	47.18148038	2.108152458	15.3535201	10.38809503	9.995727752	7.980128329	0.277659104	1.624819943	3.979780494	1.110636417
Pasteels_1989	BIII	Africa	Tanganyika	South Kivu Lake	Basalt	Alkaline	0.175	0.175	K-Ar	-2.32	28.76	47.0580363	1.59950459	13.77407774	10.31567578	12.3783317	9.077443244	0.193570619	1.44668568	3.331452234	0.825222113
Pasteels_1989	BXVI	Africa	Tanganyika	South Kivu Lake	Trachybasalt	Alkaline	6.06	0.27	K-Ar	-2.5	28.9	47.75125442	2.972198243	15.54211998	10.8340527	9.308759776	7.079611094	0.216722789	1.640901114	3.756528335	0.897851553
Pasteels_1989	BXI	Africa	Tanganyika	South Kivu Lake	Basalt	Alkaline	6.7	0.5	K-Ar	-2.5	28.9	47.24240733	2.336106949	14.56751407	10.84028502	10.33395781	9.793286771	0.204026808	0.979328677	2.876777989	0.826308571
Pasteels_1989	BXVIII	Africa	Tanganyika	South Kivu Lake	Trachybasalt	Alkaline	6.4	0.5	K-Ar	-2.5	28.9	48.38814559	3.094530735	14.26578669	9.742853573	10.63487062	7.633175812	0.175356742	1.196551884	3.826903009	1.041825347
Pasteels_1989	BU35	Africa	Tanganyika	South Kivu Lake	Trachybasalt	Alkaline	5.9	0.4	K-Ar	-2.5	28.9	48.63384428	2.733855152	15.31369991	9.402506912	9.845989606	7.697960558	0.164442415	1.551925293	3.792453199	0.86332268
Pasteels_1989	RW61	Africa	Tanganyika	South Kivu Lake	Basalt	Sub-Alkaline	9	0.6	K-Ar	-2.5	28.9	50.7071513	2.139993724	14.12395858	12.06765787	8.731174395	8.003576529	0.556398368	0.727597866	2.557292501	0.38519887
Pasteels_1989	RW326	Africa	Tanganyika	South Kivu Lake	Basalt	Alkaline	7.5	2.5	Stratigraphic	-2.5	28.9	48.76871103	2.146349749	13.81965758	9.914056309	10.02304835	9.537082373	0.182237243	1.174417787	3.442259031	0.992180544
Pasteels_1989	BVIII	Africa	Tanganyika	South Kivu Lake	Basalt	Sub-Alkaline	0.0875	0.0875	K-Ar	-2.23	28.83	49.46186776	1.370248146	15.44085597	9.717008377	10.23595816	9.305416511	0.184063184	1.043024708	2.720044826	0.521512354
Pasteels_1989	RW393	Africa	Tanganyika	South Kivu Lake	Basaltic Andesite	Sub-Alkaline	10	2.2	K-Ar	-2.5	28.9	52.08786755	1.954340135	14.53736432	10.54974752	9.646288473	6.49008141	0.198569319	0.940591509	3.156207063	0.438942704
Pasteels_1989	BVII	Africa	Tanganyika	South Kivu Lake	Basalt	Sub-Alkaline	7.6	1.4	K-Ar	-2.12	29.08	51.67566319	2.049313865	14.334899	11.56026396	9.443320674	7.10566114	0.185365073	0.5354991	2.852562516	0.257451491
Pasteels_1989	BU5	Africa	Tanganyika	South Kivu Lake	Basaltic Andesite	Sub-Alkaline	7.6	0.5	K-Ar	-2.81	29.08	53.56716888	1.956277104	15.13810241	10.56433678	8.603522344	6.555064643	0.153634328	0.40969154	2.837113916	0.215088059
Pasteels_1989	RW403	Africa	Tanganyika	South Kivu Lake	Basaltic Andesite	Sub-Alkaline	8.4	0.3	K-Ar	-2.5	28.9	54.76404822	1.617109885	15.52840133	10.27113356	7.909325912	6.634296964	0.155491335	0.549402717	2.363468294	0.20732178
Barrat_1998	CH50	Africa	Afar	Hayli Gubbi	Basalt	Sub-Alkaline	0	0	Stratigraphic	13.5	40.72	47.95032298	1.626813333	14.25495183	10.11856338	12.06892141	11.14367133	0.172848917	0.284692333	2.155527666	0.223686833		-0.09				263	684	48	252	102	77	16	7	229	24	113	19			81	11.73	27.36		15.37	3.67	1.28	3.91	0.69
Barrat_1998	C230	Africa	Afar	Tat Ali	Basalt	Sub-Alkaline	0	0	Stratigraphic	13.28	41.07	48.22223318	1.978243442	13.75592991	10.10209184	11.56354672	11.05369016	0.183548361	0.642419262	2.212777458	0.285519672		-0.12				280	846	48	257	93	79	16	16	331	23	150	32			179
Barrat_1998	CH49	Africa	Afar	Hayli Gubbi	Basalt	Sub-Alkaline	0	0	Stratigraphic	13.5	40.72	48.65050568	1.452708773	14.4254997	10.06412053	12.28199235	10.47372549	0.182858447	0.23365246	2.062236929	0.172699644		0.26				308	709	48	196	120	77	15	6	190	22	83	14			75	8.65	19.93		12.32	3.23	1.16	3.61	0.58
Barrat_1998	D12	Africa	Afar	Alu Dalaffila	Basalt	Alkaline	0	0	Stratigraphic	13.8	40.5	46.7993248	2.336379692	14.90979146	9.782952581	11.42571648	10.34975215	0.174203749	0.912007862	2.869238219	0.440633012		0.72				256	456	42	221	72	78	18	20	485	26	194	43			221	30.03	61.98		29.7	5.85	1.89	5.21	0.78
Barrat_1998	CH48	Africa	Afar	Hayli Gubbi	Basalt	Sub-Alkaline	0	0	Stratigraphic	13.5	40.72	48.91160053	1.702587125	15.17216692	10.39757465	12.53265315	8.412190822	0.181340641	0.261936481	2.236534566	0.191415121		-0.03				337	344	45	117	132	81	16	6	215	24	91	15			73	9.24	21.9		13.1	3.45	1.26	3.89	0.65
Barrat_1998	CH46	Africa	Afar	Hayli Gubbi	Basalt	Sub-Alkaline	0	0	Stratigraphic	13.5	40.72	48.70132408	2.202623452	15.8751294	9.672137774	12.5255177	7.227041005	0.172555754	0.568418956	2.720290715	0.33496117		0.5				289	202	39	92	97	81	19	13	362	26	160	30			158
Barrat_1998	CH47	Africa	Afar	Hayli Gubbi	Basalt	Sub-Alkaline	0	0	Stratigraphic	13.5	40.72	48.02340951	2.996401605	14.40499826	12.95250878	10.22420818	7.167068704	0.212582546	0.637747639	2.935663735	0.445411049		-0.47				390	263	47	108	85	102	22	14	324	37	197	31			180	24.01	55.72		30.78	7.01	2.37	6.93	1.07
Barrat_1998	D139	Africa	Afar	Borale Ale	Basalt	Sub-Alkaline	0	0	Stratigraphic	13.725	40.6	48.71419102	1.89596977	16.95160068	9.951629326	12.29322335	6.819375139	0.17328756	0.458702364	2.497379535	0.244641261		0.11				261	147	41	81	110	79	19	12	347	22	141	23			117	17.92	39.83		21.42	4.73	1.6	4.63	0.67
Barrat_1998	ER1	Africa	Afar	Erta Ale	Basalt	Sub-Alkaline	0	0	Stratigraphic	13.6	40.67	50.24434338	2.298226725	14.27964872	11.17609066	11.62392006	6.455463512	0.194072479	0.61286046	2.768086411	0.347287594		-0.13				352	115	40	52	141	94	19	13	286	33	172	32			135
Barrat_1998	C122	Africa	Afar	Erta Ale	Basalt	Sub-Alkaline	0	0	Stratigraphic	13.6	40.67	49.51598885	2.647913842	14.87923894	11.42728198	11.12123814	6.405914641	0.193501396	0.682347029	2.729388114	0.397187076		0.11				358	159	39	62	107	91	20	16	351	33	199	37			162	28.91	63.93		32.64	6.85	2.21	6.49	0.94
Barrat_1998	F64	Africa	Afar	Alu Dalaffila	Basalt	Sub-Alkaline	0	0	Stratigraphic	13.52	40.63	49.12888129	2.932000193	13.85293471	11.968482	11.60540843	6.415665928	0.204320571	0.735554056	2.717463594	0.439289228		0.18				371	79	41	54	135	95	21	16	381	35	213	41			192
Barrat_1998	F75	Africa	Afar	Alu Dalaffila	Basalt	Sub-Alkaline	0	0	Stratigraphic	13.52	40.63	48.47971367	2.843171178	13.99715041	11.50759891	12.77864848	6.40494606	0.197876382	0.729018251	2.645294795	0.416581858		1.47				335	92	37	50	149	90	21	16	497	33	217	41			185	32.43	69			7.44			0.96
Barrat_1998	D149	Africa	Afar	Borale Ale	Basalt	Sub-Alkaline	0	0	Stratigraphic	13.725	40.6	48.94948874	2.519533083	16.71962154	10.27438784	11.41852393	5.784847959	0.191484514	0.685312999	2.942814641	0.513984749		-0.46				322	153	37	59	75	90	21	16	369	33	191	40			178
Barrat_1998	ER13	Africa	Afar	Erta Ale	Basalt	Sub-Alkaline	0	0	Stratigraphic	13.6	40.67	49.78491125	1.864037357	17.21967483	9.347329184	12.38325358	5.773477868	0.171289919	0.493718003	2.670107565	0.292200451		-0.54				285	104	37	51	112	82	19	12	316	27	150	27			114	19.48	41.29		21.74	4.79	1.6	4.66	0.75
Barrat_1998	CH28	Africa	Afar	Alu Dalaffila	Basalt	Sub-Alkaline	0	0	Stratigraphic	13.8	40.5	50.11109088	2.750800549	14.3102308	12.25755309	10.49754033	5.744318793	0.212377984	0.637133951	3.064310905	0.41464273		-0.45				391	8	42	30	100	97	21	15	328	34	191	38			147
Barrat_1998	C126	Africa	Afar	Erta Ale	Basalt	Sub-Alkaline	0	0	Stratigraphic	13.6	40.67	49.50210418	2.221508364	16.35192458	10.64261562	11.86833236	5.731288702	0.182589729	0.527481438	2.667838812	0.304316214		-0.4				321	97	38	48	130	83	20	12	332	28	162	28			140	22.43	48.6		25.75	5.69	1.91	5.63	0.8
Barrat_1998	CH22	Africa	Afar	Alu Dalaffila	Basalt	Sub-Alkaline	0	0	Stratigraphic	13.8	40.5	51.02470031	2.623896773	14.0983992	12.42239926	9.950623914	5.449631758	0.222022035	0.585330819	3.229411412	0.393584516		-0.6				419	12	43	31	111	102	21	13	256	40	179	34			138
Barrat_1998	F80	Africa	Afar	Alu Dalaffila	Basalt	Sub-Alkaline	0	0	Stratigraphic	13.52	40.63	49.16784236	2.013251158	19.11071075	8.675285392	12.23125955	5.088770516	0.1517526	0.56654304	2.680962598	0.31362204		-0.09				255	75	32	57	118	76	21	12	479	23	165	30			140	24.97	53.83		26.63	5.4	1.84	4.89	0.72
Barrat_1998	G42	Africa	Afar	Alu Dalaffila	Basalt	Sub-Alkaline	0	0	Stratigraphic	13.8	40.5	51.48946069	2.759273056	13.94909257	12.48726229	9.703273885	5.070546059	0.224000027	0.651636441	3.227636749	0.437818234		-0.18				412	54	42	29	89	105	20	15	258	44	200	38			160	26.28	59.33		31.4	7.07	2.24	7.02	1.09
Barrat_1998	D156	Africa	Afar	Borale Ale	Basalt	Sub-Alkaline	0	0	Stratigraphic	13.725	40.6	49.25939569	2.225291895	16.90386049	10.43461309	12.77714548	4.764005183	0.177605456	0.532816369	2.601397567	0.323868773		2.04				270	17	35	33	140	83	20	12	319	29	168	29			135	23.23	50.29		26.23	5.78	1.87	5.64	0.81
Barrat_1998	CH26	Africa	Afar	Gada Ale	Basalt	Sub-Alkaline	0	0	Stratigraphic	13.975	40.408	50.49934664	1.771553719	18.44026371	9.872204544	11.49496788	4.167177498	0.171115984	0.31203503	3.009628193	0.261706799		-0.31				312	35	32	29	168	76	21	7	258	28	128	21			109	15.92	35.02		19.31	4.47	1.56	4.73	0.72
Barrat_1998	CH33	Africa	Afar	Borale Ale	Basalt	Sub-Alkaline	0	0	Stratigraphic	13.725	40.6	51.8176048	3.064263074	13.72301204	12.98918109	8.846659837	4.509862265	0.234146348	0.722799595	3.522375493	0.570095456		-0.32				406	13	37	16	43	123	22	16	270	49	225	42			162
George_1999	RG93-42B	Africa	Ethiopia	Tosa Sucha Cones	Basalt	Alkaline	0.05	0.05	Stratigraphic	5.95	37.8	46.03873364	1.883541052	15.46795964	9.601186706	11.55279084	10.08206681	0.164315375	1.267865544	3.438451356	0.503089048		0.59		30.2		228	361	47.5	216	88	67	14	38.5	677	27.9	144	54.9		0.43	614	40.2	75.5		31.2	5.93	1.94		0.86
George_1999	RG93-48	Africa	Ethiopia	Tosa Sucha Cones	Basalt	Alkaline	0.05	0.05	Stratigraphic	6	37.5	46.89935227	1.934394016	15.268844	10.10889392	11.18353457	9.723036447	0.172604324	1.327725565	2.859716602	0.52189828		0.71		29.5		249	435	47	204	144	80	17	37.6	702	23.5	137	60.3		0.36	544	40.2	73		30.6	5.65	1.82		0.75
George_1999	RG93-42A	Africa	Ethiopia	Tosa Sucha Cones	Trachybasalt	Alkaline	0.05	0.05	Stratigraphic	5.95	37.8	47.44236885	2.318011286	15.48374903	9.728023852	10.04269287	9.162819479	0.153725007	1.41588822	3.681309371	0.571412032		0.56		27.3		225	379	44.3	163	55	66	15	41.3	763	24.6	152	54.9		0.42	721	38.9	68.2		29.6	5.7	1.94		0.81
George_1999	RG93-41	Africa	Ethiopia	Tosa Sucha Cones	Basalt	Alkaline	0.05	0.05	Stratigraphic	6	37.5	48.77147197	2.151237012	16.92710437	9.996485303	10.64508831	5.958825526	0.176744825	1.434158008	3.433899455	0.504985214		0.46		26.1		291	93	35.8	66	54	83	20	42.2	673	29.3	136	58.6		0.29	616	39.8	76.5		33	6.15	2.01		0.87
George_1999	RG93-54	Africa	Ethiopia	Tosa Sucha Cones	Trachybasalt	Alkaline	0.05	0.05	Stratigraphic	6	37.5	50.3570431	1.98671914	18.69024892	8.481154123	9.003106987	4.687651236	0.151895995	1.961570796	4.104209666	0.576400034		-0.15		17.6		211	72	27.1	50	58	73	19	57.1	781	29.3	162	76.2		0.44	661	49.7	92.9		36.6	6.41	2.04		0.83
Chernet_1999	2C82	Africa	Ethiopia	Nazret	Basalt	Sub-Alkaline	6.3	0.5	Stratigraphic	9.5	40.25	46.6246895	2.16100441	14.99451645	11.32746526	11.10063115	10.15264336	0.17328809	0.468897183	2.589127926	0.407736681		0.64		34		276	243		140	70	82		6.04	580	22	124				235	18	40		22	4.4	1.5	4.6
Chernet_1999	C44	Africa	Afar	Stratoid	Basalt	Sub-Alkaline	5.15	0.45	Stratigraphic	9.5	40.25	46.64885279	2.746461456	15.37198576	13.34299227	11.18055764	6.732929763	0.20495981	0.553391487	2.756709447	0.461159573		0.74		31		354	166		105	108	116		25.2	397	29	150				252	24	49		24	4.3	1.4	4.3
Chernet_1999	C51C	Africa	Afar	Stratoid	Basalt	Alkaline	5.15	0.45	Stratigraphic	9.5	40.25	48.19420324	2.318728656	15.43046334	12.20024765	11.10494262	5.729235379	0.218355613	0.790239363	3.441700382	0.571883749		1.53		27		241	314		116	83	104		11.8	519	23	126				462	16	37		22	4.6	1.8	4.8
Chernet_1999	C14E	Africa	Ethiopia	Wonji	Basalt	Alkaline	0.85	0.75	Stratigraphic	9.5	40.25	46.57118932	2.124727913	14.8425969	11.26973577	10.95912292	9.291872308	0.203323245	0.986117739	3.253171924	0.498141951		-0.5		30		271	428		149	86	89		22.9	552	25	162				344	26	56		27	5.1	1.6	4.9
Chernet_1999	2C75	Africa	Ethiopia	Wonji	Trachybasalt	Alkaline	0.85	0.75	Stratigraphic	9.5	40.25	50.54784644	2.894542141	14.5641173	12.94029744	8.521125811	4.326578779	0.243750917	1.147660568	4.133609303	0.68047131		-0.33		32		313	0		3	20	134		19	402	47	195				334	29	64		34	6.9	2.2	7.5
Boccaletti_1995	GE101	Africa	Ethiopia	Eastern Margin	Basalt	Sub-Alkaline				8.55	39.4	49.06343791	1.624211249	17.97869055	11.09741825	8.805472305	6.803299948	0.183872972	0.643555401	3.503801625	0.296239788		1.45		1		149	123	46					14	459	21	93	15			176	13	26
Boccaletti_1995	GE104	Africa	Ethiopia	Eastern Margin	Trachybasalt	Alkaline				8.55	39.4	49.33926048	1.67113563	17.93413847	10.76747128	8.009223201	6.623403411	0.173227474	1.008795289	3.994421749	0.478923016		0.79		0.5		168	118	42					11	675	22	115	20			413	18	36
Boccaletti_1995	GE92	Africa	Ethiopia	Eastern Margin	Basalt	Sub-Alkaline				8.55	39.4	49.50898008	2.035447944	17.19497815	10.51117673	9.265845117	6.632927379	0.172152314	0.941774422	3.341780206	0.394937661		0.61		1.3		178	18	48					16	502	25	161	26			394	25	51
Boccaletti_1995	GE102	Africa	Ethiopia	Eastern Margin	Basalt	Sub-Alkaline				8.55	39.4	50.13051846	1.524999439	17.11274538	10.80288518	9.160231527	6.079527963	0.153523433	0.941610392	3.664092611	0.429865614		1.27		0.8		138	342	43					7	546	26	116	22			436	24	37
Boccaletti_1995	GE91	Africa	Ethiopia	Eastern Margin	Basalt	Sub-Alkaline				8.55	39.4	50.1974501	1.999329449	17.55533664	11.07064214	9.211196392	5.212537493	0.173411228	0.928260102	3.274412006	0.377424437		1.39		1.4		126	14	45					13	433	23	140	19			319	23	47
Boccaletti_1995	GE90	Africa	Ethiopia	Eastern Margin	Basalt	Sub-Alkaline				8.55	39.4	51.23298101	2.092385822	17.08443181	10.37275488	8.460958203	5.342693896	0.152358191	1.259494378	3.483923966	0.518017849		1.14		23.8		235	51	36					17	654	31	173	25			506	30	58	8.1	35.5	7.1	2.1	7	1
Boccaletti_1995	GE85	Africa	Ethiopia	Nazret	Basalt	Alkaline	6.3	0.5	Stratigraphic	8.55	39.4	47.96475311	2.822059715	16.95288236	12.04409523	9.707885418	4.997611203	0.205240707	0.800438755	3.755904929	0.749128579		1.82					23						10	490	26	122	27			357	24	55
Boccaletti_1995	GE7	Africa	Ethiopia	Nazret	Basalt	Alkaline	6.3	0.5	Stratigraphic	8.55	39.4	47.14197232	1.843433541	20.14335192	9.671756496	11.3870426	5.472693325	0.153619462	0.595275414	3.178002615	0.412852303		0.47					53						3	520	16	89	13			227	15	34
Boccaletti_1995	GE70	Africa	Ethiopia	Nazret	Basalt	Sub-Alkaline	6.3	0.5	Stratigraphic	8.55	39.4	50.88181021	2.383486486	16.94014429	11.48365425	8.53144948	4.531693189	0.153443336	1.125251131	3.437130726	0.531936898		1.22		2.7		132	34	37					14	593	41	199	29			602	37	66
Boccaletti_1995	GE73	Africa	Ethiopia	Nazret	Basalt	Sub-Alkaline	6.3	0.5	Stratigraphic	8.55	39.4	51.40379667	2.359957786	17.23078349	11.14604352	7.90431276	4.565333185	0.175193373	1.329408535	3.380201545	0.504969133		2.28					36						19	566	35	207	28			688	41	76
Boccaletti_1995	GE8	Africa	Ethiopia	Nazret	Basalt	Sub-Alkaline	6.3	0.5	Stratigraphic	8.55	39.4	50.64221706	2.390790804	16.74566609	11.18617384	8.306984995	5.399540247	0.182348451	1.175134463	3.505142449	0.466001597		0.34					39						14	558	35	204	27			637	34	78
Boccaletti_1995	GE72	Africa	Ethiopia	Nazret	Basalt	Sub-Alkaline	6.3	0.5	Stratigraphic	8.55	39.4	51.83724029	2.162019708	16.5686534	10.92683736	8.268956891	4.856859438	0.174191161	1.250077746	3.422343992	0.532820023		1.88					35						12	557	40	202	27			679	35	66
Boccaletti_1995	GE112	Africa	Ethiopia	Bofa	Basalt	Alkaline	2.5	1	Stratigraphic	8.55	39.4	45.93201585	2.929604655	15.20255559	12.60361541	12.17878507	6.853182319	0.198794602	0.669623921	2.898216034	0.533606562		3.45		0.5		68	22	41					10	492	23	138	22			345	22	42
Boccaletti_1995	GE100	Africa	Ethiopia	Bofa	Basalt	Alkaline	2.5	1	Stratigraphic	8.55	39.4	46.57508607	1.982797456	16.80214302	10.07187372	9.955295559	10.40968664	0.154906051	0.640278345	2.943214974	0.464718154		3.11		28.9		265	419	47					9	486	19	103	20			265	17.9	37.7	5.1	22.8	5.1	1.8	5	0.7
Boccaletti_1995	GE51	Africa	Ethiopia	Bofa	Basalt	Sub-Alkaline	2.5	1	Stratigraphic	8.55	39.4	47.7587733	2.226712105	18.60144876	11.87681812	10.79745304	5.304196287	0.168053744	0.556678026	2.268725541	0.441141077		4.1		1.3		128	40	36					5	624	15	82	15			235	13	27
Boccaletti_1995	GE110	Africa	Ethiopia	Bofa	Basalt	Alkaline	2.5	1	Stratigraphic	8.55	39.4	47.5406031	1.882493916	16.65752724	10.59680247	9.951778646	8.842633583	0.172985927	0.763173209	3.073044122	0.518957782		1.17					580						8	368	22	139	25			302	25	57
Boccaletti_1995	GE106	Africa	Ethiopia	Bofa	Basalt	Sub-Alkaline	2.5	1	Stratigraphic	8.55	39.4	47.75865618	1.982319701	20.55513044	9.931525391	11.00949865	4.472926504	0.152486131	0.579447297	3.171711521	0.386298198		0.94		0.5		97	44	38					5	581	15	84	16			190	14	28
Boccaletti_1995	GE113	Africa	Ethiopia	Bofa	Basalt	Alkaline	2.5	1	Stratigraphic	8.55	39.4	47.77795954	2.821213414	16.47060925	12.50179117	9.448020462	5.764205824	0.192816744	0.852452974	3.562035642	0.608894981		1.06		26		315	8	38					11	519	23	126	23			323	22	45	6	27.9	6.1	2.1	5.9	0.8
Boccaletti_1995	GE52	Africa	Ethiopia	Bofa	Basalt	Sub-Alkaline	2.5	1	Stratigraphic	8.55	39.4	47.63914967	2.041389103	20.38357337	9.48157327	10.8234046	5.356119925	0.141482413	0.586141426	3.092401315	0.454764899		0.17		1.2		115	45	42					5	524	17	89	16			206	15	29
Boccaletti_1995	GE55	Africa	Ethiopia	Bofa	Basalt	Alkaline	2.5	1	Stratigraphic	8.55	39.4	47.96093482	2.069818215	16.56869189	10.42963136	9.882367361	8.187957351	0.172484851	0.791401082	3.307650677	0.629062399		1.15					355						8	438	23	136	24			456	19	55
Boccaletti_1995	GE111	Africa	Ethiopia	Bofa	Basalt	Alkaline	2.5	1	Stratigraphic	8.55	39.4	47.97161558	2.719778501	17.14069361	11.83046411	9.174178228	6.03831421	0.18267169	0.801725752	3.562097962	0.578460353		1.17		1.5		206	24	43					5	535	25	137	24			351	23	44
Boccaletti_1995	GE61	Africa	Ethiopia	Bofa	Basalt	Alkaline	2.5	1	Stratigraphic	8.55	39.4	48.321309	2.527201416	17.85280036	11.63929508	8.809682044	5.683665835	0.182689259	0.974342715	3.56244055	0.446573744		0.46					43						11	506	24	147	25			359	23	48
Boccaletti_1995	GE53	Africa	Ethiopia	Bofa	Basalt	Alkaline	2.5	1	Stratigraphic	8.55	39.4	48.48723986	1.822598895	19.02019405	10.36682644	10.72176892	4.846687563	0.173095984	0.773840871	3.349916404	0.437831019		0.98		1.4		46	95	45					12	411	23	110	23			283	19	37
Boccaletti_1995	GE86	Africa	Ethiopia	Bofa	Basalt	Alkaline	2.5	1	Stratigraphic	8.55	39.4	48.79949398	2.156044849	18.45290967	10.17492022	9.697140684	5.688719274	0.161956421	0.78953755	3.623774911	0.455502433		0.21		1.3		186	78	38					7	518	18	96	19			283	16	33
Boccaletti_1995	GE54	Africa	Ethiopia	Bofa	Basaltic Trachyandesite	Alkaline	2.5	1	Stratigraphic	8.55	39.4	51.66342365	2.670676296	16.4185895	10.33002012	7.233081635	4.198222208	0.222556358	1.304989554	5.007518055	0.950922621		0.34		21		141	1	19					18	497	35	170	35			447	33	70	9.7	44.1	9.4	3.3	9.4	1.4
Boccaletti_1995	GE4B	Africa	Ethiopia	Gedemsa	Basalt	Sub-Alkaline				8.35	39.18	50.66375426	2.424200546	16.51104657	11.6490944	8.280987578	4.980815407	0.162971465	1.252843139	3.544629369	0.529657262		1.18		25.9		249	21	32					19	571	32	188	26			553	37	67	9.6	41.3	8.6	2.6	8.1	1.2
Boccaletti_1995	GE122	Africa	Ethiopia	Wonji	Basalt	Alkaline	0.85	0.75	Stratigraphic	8.35	39.18	45.81291044	2.297762486	18.7989506	11.57681266	10.13658937	7.218634358	0.16267345	0.528688714	3.070461375	0.396516535		1.42		1		111	50	51					7	487	16	98	20			177	15	31
Boccaletti_1995	GE94	Africa	Ethiopia	Wonji	Basalt	Alkaline	0.85	0.75	Stratigraphic	8.35	39.18	46.85122175	2.281221574	16.7593745	11.57985179	9.885293488	7.837263452	0.182497726	0.750268429	3.305236592	0.567770703		0.55					242						8	469	24	142	29			431	26	58
Boccaletti_1995	GE87	Africa	Ethiopia	Wonji	Basalt	Alkaline	0.85	0.75	Stratigraphic	8.35	39.18	47.15607551	2.156805687	16.43425178	11.25706554	10.30811356	8.100678636	0.192391118	0.729061077	3.118761275	0.546795808		0.33		0.8		82	369	51					11	467	21	124	25			369	23	48
Boccaletti_1995	GE97	Africa	Ethiopia	Wonji	Basalt	Alkaline	0.85	0.75	Stratigraphic	8.35	39.18	47.72823109	2.203783222	17.31398208	10.62434709	9.641551598	7.509187276	0.173445902	0.877432209	3.356688334	0.571351206		1.14		0.8		151	225	45					10	505	22	145	29			430	26	52
Boccaletti_1995	GE76	Africa	Ethiopia	Wonji	Basalt	Sub-Alkaline	0.85	0.75	Stratigraphic	8.35	39.18	48.08940195	2.139570849	17.31014701	10.75951872	9.801272177	7.508874838	0.163014922	0.723378716	3.117660381	0.387160439		1.1		1		61	298	49					5	500	24	127	22			350	21	39
Boccaletti_1995	GE95	Africa	Ethiopia	Wonji	Basalt	Alkaline	0.85	0.75	Stratigraphic	8.35	39.18	47.96105708	2.013554928	18.93146367	10.43221999	9.571974683	6.526346375	0.161893864	0.657693821	3.399771135	0.34402446		0.76					35						4	490	20	120	16			240	14	51
Boccaletti_1995	GE96	Africa	Ethiopia	Wonji	Basalt	Sub-Alkaline	0.85	0.75	Stratigraphic	8.35	39.18	48.32249821	1.983765716	18.54566615	10.61863805	9.867962792	6.164933456	0.172943678	0.671428396	3.306276193	0.345887356		1.15		1		125	32	42					5	527	18	105	20			215	16	32
Boccaletti_1995	GE77	Africa	Ethiopia	Wonji	Basalt	Alkaline	0.85	0.75	Stratigraphic	8.35	39.18	48.2868524	2.087532339	16.6394568	10.57051995	9.616835871	8.187990921	0.162138434	0.851226779	3.252902334	0.344544172		0.37		1		120	244	43					9	471	19	132	20			266	19	39
Hertogen_1985	LL59	Africa	Tanganyika	Virunga	Foidite	Alkaline	1.25	1.25	Stratigraphic	-1.52	29.25	38.56071839	2.755063191	16.13389404	12.92577036	12.0673801	4.595160747	0.29482226	5.774449788	5.428796104	1.463945017				3.9		209	7	44.5												2388	177	357		133	17.3	5.05		1.62
Hertogen_1985	VM269	Africa	Tanganyika	Virunga	Foidite	Alkaline	1.25	1.25	Stratigraphic	-1.52	29.25	37.80813823	2.636763531	14.14264076	12.20231185	15.43923109	6.014435823	0.315975795	5.295318496	4.325599677	1.819584751				7.8		350	11	37												2089	214	413		151	21.2	5.86		1.84
Hertogen_1985	VM234	Africa	Tanganyika	Virunga	Foidite	Alkaline	1.25	1.25	Stratigraphic	-1.52	29.25	35.60493845	2.841506575	12.17327249	13.39862915	18.49131931	7.84643293	0.322898475	3.874781694	3.401197265	2.045023672				9.6		401	28	43.3												1740	194	384		144	19.9	5.71		1.75
Hertogen_1985	VM12	Africa	Tanganyika	Virunga	Foidite	Alkaline	1.25	1.25	Stratigraphic	-1.52	29.25	39.10600127	3.767417936	14.03388568	13.20722076	13.78001655	5.14846602	0.274178664	4.356394325	4.457941978	1.86847682				7.1			8	50.9												2380	151	308		127	17.8	5.19		1.67
Hertogen_1985	FEAE89	Africa	Tanganyika	Virunga	Foidite	Alkaline	1.25	1.25	Stratigraphic	-1.52	29.25	38.81547801	2.305666156	18.51738132	10.89217896	11.30188143	4.261365128	0.257328812	6.464099759	5.805338	1.379282433				3.2		285	7	36.5												1584	166	322		115	15.6	4.33		1.32
Hertogen_1985	S94	Africa	Tanganyika	Virunga	Foidite	Alkaline	1.25	1.25	Stratigraphic	-1.52	29.25	40.90286916	3.043368241	13.27923009	11.62058628	14.06036127	8.84605702	0.213035777	3.266548579	3.499873477	1.2680701				20.9			365	50												1316	128	255		100	14.2	4.19		1.38
Hertogen_1985	S69	Africa	Tanganyika	Virunga	Basanite	Alkaline	1.25	1.25	Stratigraphic	-1.52	29.25	41.21760368	3.759029244	12.12818869	12.68109427	15.70483916	8.541406072	0.21277524	2.786342432	2.178413174	0.790308035				33.4			166	53.3												1070	80	168		74	11.5	3.33		1.13
Hertogen_1985	S45	Africa	Tanganyika	Virunga	Foidite	Alkaline	1.25	1.25	Stratigraphic	-1.52	29.25	42.24268673	3.484768402	15.65106738	11.79686491	10.80886013	4.76116613	0.263383658	4.852337396	4.629474301	1.509390965				9.3			28	42												2470	142	274		104	14.3	4.21		1.39
Hertogen_1985	S75	Africa	Tanganyika	Virunga	Foidite	Alkaline	1.25	1.25	Stratigraphic	-1.52	29.25	36.47151496	2.938069665	13.53796058	12.7922785	15.81159046	6.748216545	0.311456148	4.931389014	4.474586663	1.982937477				7.4		385	25	42.5												1932	196	390		152	20.6	5.98		1.86
Aoki_1985	102518	Africa	Tanganyika	Virunga	Basanite	Alkaline	0	0	Stratigraphic	-1.408	29.2	43.37617425	3.654956187	11.44816855	13.48930149	11.94153729	11.28706856	0.221512496	2.043956215	2.174849963	0.362474994				42		434	254	69	161		22		57	649	22	208	68		0.7	664		98
Aoki_1985	102513	Africa	Tanganyika	Virunga	Basanite	Alkaline	0	0	Stratigraphic	-1.408	29.2	43.52202826	3.795936587	13.7299834	13.10737711	10.80226635	9.035540547	0.212007097	2.685423224	2.725805528	0.383631889				37		414	117	62	128				69	845	24	227	89		0.2	829		112
Aoki_1985	102511	Africa	Tanganyika	Virunga	Basanite	Alkaline	0	0	Stratigraphic	-1.408	29.2	45.43465382	3.45698453	13.39455522	11.37823624	11.15709001	8.587028628	0.19149477	2.88250022	3.07399499	0.443461572				28		317	314	52	154				89	876	27	233	101		0.8	932		126
Aoki_1985	122501	Africa	Tanganyika	Virunga	Basanite	Alkaline	0	0	Stratigraphic	-1.408	29.2	46.1432101	4.00283296	14.6837591	11.27388851	10.73121299	6.426658948	0.191090016	3.057440251	3.017210774	0.472696355				36		344	280	42	149		50		84	937	28	257	110		2.1	985		142
Aoki_1985	122504	Africa	Tanganyika	Virunga	Basanite	Alkaline	0	0	Stratigraphic	-1.408	29.2	45.90080781	3.239580613	15.05392616	12.05551005	10.49826592	6.185574233	0.18222641	3.158591098	3.148467408	0.577050297				32		348	358	45	195		124		88	955	28	263	112		1.9	1000		139
Aoki_1985	102501	Africa	Tanganyika	Virunga	Basanite	Alkaline	0	0	Stratigraphic	-1.408	29.2	44.21528353	4.226756214	14.84886566	12.39269662	11.35501491	5.903402979	0.20079602	3.182616912	3.182616912	0.491950248				30		408	132	50	96		169		84	947	31	249	95		1.3	946		125
Aoki_1985	31402	Africa	Tanganyika	Virunga	Basanite	Alkaline	0	0	Stratigraphic	-1.408	29.2	45.52664395	3.733506831	15.78941299	12.68021894	9.761459909	4.699589461	0.201267215	3.451732731	3.512112895	0.644055087
Aoki_1985	122502	Africa	Tanganyika	Virunga	Basanite	Alkaline	0	0	Stratigraphic	-1.408	29.2	46.29622811	3.793284325	15.57667819	12.0583525	9.98763692	4.630631663	0.191681921	3.470451617	3.349389351	0.645665417
Aoki_1985	196704	Africa	Tanganyika	Virunga	Basanite	Alkaline	0	0	Stratigraphic	-1.408	29.2	46.37389657	3.898154198	15.96627406	12.08955365	9.422222452	4.746457184	0.201976901	3.48410155	3.201333888	0.616029549
Aoki_1985	13002	Africa	Tanganyika	Virunga	Basanite	Alkaline	0	0	Stratigraphic	-1.408	29.2	46.35590287	3.845283364	16.02876013	11.89241512	9.198322574	4.735770038	0.202383335	3.561946695	3.541708362	0.637507505
Aoki_1985	102603	Africa	Tanganyika	Virunga	Basanite	Alkaline	0	0	Stratigraphic	-1.408	29.2	44.73496996	3.88120842	16.49513578	12.37969846	9.349265074	5.265910382	0.212253586	3.577989012	3.466808563	0.636760756				34			62	47	48		104		87		32	292	115					157
Aoki_1985	60303	Africa	Tanganyika	Virunga	Basanite	Alkaline	0	0	Stratigraphic	-1.408	29.2	46.16614594	3.796690917	16.15613156	11.85820474	9.491727293	4.513619255	0.191854062	3.665422348	3.513958615	0.646245263				26		345		39	20		134		95	1050	31	277	117		1.1	1140		147
Dawson_1985	BD25	Africa	S_Kenya	Lalarasi Cone	Foidite	Alkaline				-2.75	36	35.10050835	5.466033361	7.330915332	14.36547734	18.8203031	10.16039142	0.257225099	2.572250994	4.555027801	1.371867197						347	125		92	194	125		55	1602	33	420	168			851
Dawson_1985	JG958	Africa	S_Kenya	Armykon	Foidite	Alkaline				-2.58	35.93	35.75883109	6.191049827	7.15807289	14.41845892	17.20670385	9.985564238	0.241755766	2.92209143	4.519781708	1.597690278						383	168		117	180	123		66	1511	35	549	169			875
Dawson_1985	BD105	Africa	S_Kenya	Oldoinyo Loolmurwak	Foidite	Alkaline				-2.78	35.98	39.50737005	4.117105994	7.297070215	14.02513953	13.65699866	15.86823205	0.242182706	1.66368989	2.653480078	0.968730822						276	698		356	114	117		48	845	28	326	97			617
Dawson_1985	BD1414	Africa	Tanganyika	Toro-Ankole	Foidite	Alkaline				-0.47	30.2	38.78107598	4.27639973	7.389367181	11.191336	16.38238426	15.23991472	0.209627438	3.972439945	1.551243039	1.006211701						233	729		284	106	75		115	2470	18	227	207			1726
Dawson_1985	BD1424	Africa	Tanganyika	Toro-Ankole	Foidite	Alkaline				-0.08	29.97	39.15056757	4.885990833	8.477402898	12.66813394	12.47598087	17.05920731	0.22968333	2.683118898	1.211057557	1.1588568						269	794		381	123	90		91	2145	17	258	242			1537
Dawson_1985	BD1425	Africa	Tanganyika	Toro-Ankole	Basanite	Alkaline				-0.08	29.97	42.90718479	5.277018334	8.658916988	12.56273788	14.25004356	9.904879651	0.209405489	4.439396376	0.921384154	0.869032781						398	519		142	134	84		119	1228	16	238	156			1702
Rooney_2005	DZ-1003	Africa	Ethiopia	Debre Zeyit	Basalt	Sub-Alkaline	1.3	1.3	Stratigraphic	8.75	39.98	49.63364106	2.078948543	16.1093404	11.00694184	9.018820249	6.869569098	0.190821364	1.114798494	3.354438712	0.62268024				26.1		238	178	54.2	82				16.9	597	31.1	175	34.9		0.04	522	30.7	62.1		33.1	6.75	2.06	5.91	0.99
Rooney_2005	DZ-1004	Africa	Ethiopia	Debre Zeyit	Basalt	Alkaline	1.3	1.3	Stratigraphic	8.75	39.98	48.7037406	1.819766124	15.77797222	9.662610161	10.04870854	8.49890772	0.448942302	1.50980596	3.069605494	0.459940888				28		235	370	60.9	112				31.6	618	24.2	186	45.6		0.34	449	34.4	66.1		29.9	5.81	1.77	5.48	0.82
Rooney_2005	DZ-1005	Africa	Ethiopia	Debre Zeyit	Basalt	Alkaline	1.3	1.3	Stratigraphic	8.75	39.98	49.63001931	1.970397784	16.07324487	9.84579967	9.571932382	7.161445753	0.506102172	1.600323073	3.15063605	0.490098941				26.5		241	236	59	69				32.8	579	27.1	218	46.6		0.12	506	36.4	71.4		32.8	6.3	1.97	6.09	0.93
Rooney_2005	DZ-1006	Africa	Ethiopia	Debre Zeyit	Basalt	Alkaline	1.3	1.3	Stratigraphic	8.75	39.98	50.03359084	1.630768908	16.96800041	9.6774129	9.104292674	6.963283188	0.380179255	1.580745321	3.221518946	0.440207558				26		211	219	58.1	101				31.1	500	27.9	192	42.2		0.1	380	34.9	68.3		30.9	5.87	1.78	5.89	0.89
Rooney_2005	DZ-1007	Africa	Ethiopia	Debre Zeyit	Basalt	Alkaline	1.3	1.3	Stratigraphic	8.75	39.98	47.44479275	1.870977698	15.48809346	10.15505062	10.68558386	9.264841436	0.408213316	1.130590802	2.991563271	0.560292787				27.7		233	307	57.8	108				24	601	25.5	175	41.8		0.28	408	31.2	62.1		31	5.93	1.83	5.25	0.89
Rooney_2005	DZ-1008	Africa	Ethiopia	Debre Zeyit	Basalt	Alkaline	1.3	1.3	Stratigraphic	8.75	39.98	47.37023524	1.959182551	15.50353131	10.23545336	10.74551654	8.956263089	0.411828169	1.329445302	2.998748802	0.489795638				28.7		239	336	60.7	107				28.6	571	24.5	165	42.9		0.39	412	30	59.9		28.8	5.71	1.88	5.74	0.86
Rooney_2005	DZ-1009	Africa	Ethiopia	Debre Zeyit	Basalt	Alkaline	1.3	1.3	Stratigraphic	8.6	39.11	48.08230379	1.809334093	13.75493763	9.876169175	11.15589418	10.20624369	0.426842905	1.249540119	3.048877891	0.389856517				28.9		249	606	63.6	145				26.8	698	19.8	134	35.5		0.3	427	25.9	51.2		25.4	5.1	1.79	5.01	0.73
Rooney_2005	DZ-1012	Africa	Ethiopia	Debre Zeyit	Basalt	Alkaline	1.3	1.3	Stratigraphic	8.75	39.98	47.27117693	2.289258356	16.16537699	10.95889462	10.75348991	8.092729101	0.241978625	0.994020076	2.921816586	0.311258812				16.3		161	128	38.6	61				10.8	334	15.4	97	23.5		0.09	241	17.5	34.9		17.3	3.62	1.18	3.49	0.54
Rooney_2005	DZ-1013	Africa	Ethiopia	Debre Zeyit	Basalt	Alkaline	1.3	1.3	Stratigraphic	8.75	39.98	48.45554708	2.196624842	15.98543805	10.54744564	9.435502162	7.508463096	0.499232919	1.407836831	3.394783847	0.569125527				27		248	214	66.7	172				29	697	27.3	207	46.8		0.29	500	35	69.5		33.3	6.47	2.13	6.27	0.94
Rooney_2005	DZ-1014	Africa	Ethiopia	Debre Zeyit	Basalt	Alkaline	1.3	1.3	Stratigraphic	8.75	39.98	47.32952627	2.000825461	16.01660781	10.15393311	10.7344286	7.763202787	0.449185316	1.500619095	3.491440429	0.560231129				25.2		236	188	60.5	89				30.4	723	23.5	170	48.1		0.26	449	33.3	65.1		31.1	6.03	2.11	5.89	0.86
Rooney_2005	DZ-1015	Africa	Ethiopia	Debre Zeyit	Trachybasalt	Alkaline	1.3	1.3	Stratigraphic	8.75	39.98	49.91362555	1.86789033	15.7921637	9.23950853	10.02867322	6.982114121	0.492443814	1.847912893	3.286288335	0.549379509				23.5		210	229	57.2	80				42.9	639	28.5	226	55.2		0.5	493	42.3	81.9		36.9	6.91	2.03	6.63	1.01
Rooney_2005	BJ-1042	Africa	Ethiopia	Butajira	Trachybasalt	Alkaline	1.3	1.3	Stratigraphic	8.11	38.37	48.69827744	2.921096346	17.11642414	11.39574505	7.692887295	5.201952397	0.581218143	1.760660811	4.011505598	0.620232786				19.3		216	16	45.4	20				29.5	817	30.3	207	56.2		0.29	581	38.1	78.3		39.4	7.93	2.6	7.37	1.09
Rooney_2005	BJ-1043	Africa	Ethiopia	Butajira	Basalt	Alkaline	1.3	1.3	Stratigraphic	8.11	38.37	47.4022315	2.594500836	14.9459276	11.15888198	10.23776006	8.805275039	0.347603008	0.891546619	2.975161191	0.641112176				27.3		267	341	62.2	125				14.9	693	23.4	130	29.8		0.1	347	22	46.7		27.1	5.61	1.88	5	0.83
Rooney_2005	BJ-1044	Africa	Ethiopia	Butajira	Basalt	Alkaline	1.3	1.3	Stratigraphic	8.11	38.37	47.14742603	3.044023061	14.86082078	11.89898634	9.651050163	8.004283589	0.423169108	1.067903172	3.203709516	0.698628243				28.9		294	295	63	103				17.3	728	26.2	148	36.9		0.16	424	26	55.8		31.8	6.68	2.58	6.57	0.96
Rooney_2005	BJ-1045	Africa	Ethiopia	Butajira	Basalt	Alkaline	1.3	1.3	Stratigraphic	8.11	38.37	47.78453354	2.441253388	15.26783881	10.54207051	10.20523957	9.094669385	0.362185954	1.030529094	2.851463999	0.420215747				28.6		277	397	60.9	139				17.7	679	21.5	131	32.5		0.21	362	23.1	47.7		25.4	5.43	1.89	5.08	0.79
Rooney_2005	BJ-1047	Africa	Ethiopia	Butajira	Basalt	Alkaline	1.3	1.3	Stratigraphic	8.11	38.37	48.05941413	2.723934287	16.58395287	10.96640522	8.922887684	6.679647682	0.515744911	1.502169644	3.424946788	0.620896786				23		244	129	55.8	54				22.9	782	26.5	166	47.3		0.2	515	32.6	67.1		34.6	6.95	2.4	6.76	0.95
Rooney_2005	BJ-1048	Africa	Ethiopia	Butajira	Basalt	Sub-Alkaline	1.3	1.3	Stratigraphic	8.11	38.37	48.16092646	2.37300199	15.18921527	11.28877498	9.792387958	8.270462632	0.409518065	0.971228663	2.983774654	0.560709331				28.4		268	356	69.1	119				15.7	577	27.3	149	27		0.1	409	25.7	50.6		28.1	5.93	2.11	5.97	0.91
Rooney_2005	BJ-1049	Africa	Ethiopia	Butajira	Trachybasalt	Alkaline	1.3	1.3	Stratigraphic	8.11	38.37	48.14378571	3.018356505	16.72089547	11.46620665	8.265499436	5.966751104	0.491732252	1.539161926	3.737964678	0.649646268				20.7		240	38	53.6	33				23.6	781	28.1	178	44.4		0.24	492	31.3	66		35.2	7.17	2.41	6.8	1.01
Rooney_2005	BJ-1051	Africa	Ethiopia	Butajira	Basalt	Alkaline	1.3	1.3	Stratigraphic	8.11	38.37	47.61876739	2.371931037	15.21238471	10.86042969	9.687887103	8.957292311	0.387315321	0.97079034	3.282672489	0.650529609				25.8		241	357	62.7	134				19.4	635	25.9	151	36.6		0.17	387	26.3	54.3		30.2	6.11	2.02	5.31	0.88
Rooney_2005	BJ-1052	Africa	Ethiopia	Butajira	Basalt	Alkaline	1.3	1.3	Stratigraphic	8.11	38.37	48.27005471	2.443039483	15.80966944	10.87411492	9.561896338	7.839753751	0.365454677	1.161445	3.234023578	0.440548104				23.6		224	215	56.8	99				19	656	22.2	133	33.7		0.14	365	23.7	49.7		26.5	5.57	1.92	5.19	0.78
Rooney_2005	BJ-1053	Africa	Ethiopia	Butajira	Basalt	Sub-Alkaline	1.3	1.3	Stratigraphic	8.11	38.37	49.08719579	2.375991987	15.32415	10.38417115	9.853378533	8.13627508	0.29649984	1.088164397	3.084796319	0.369376906				22.8		219	227	53.6	86				16.1	589	18.6	118	29.5		0.17	297	20.9	43.5		22.9	4.62	1.63	4.54	0.68
Bailey_2005	1	Africa	Tanganyika	Toro-Ankole	Picrobasalt	Sub-Alkaline	1.3	1.3	Stratigraphic	0.7	30.25	44.45274561	0.747104968	7.782343419	8.342672145	22.68708754	7.707632922	0.087162246	0.47316648	0.435811232	7.28427344
Bailey_2005	3	Africa	Tanganyika	Toro-Ankole	Picrobasalt	Sub-Alkaline	1.3	1.3	Stratigraphic	0.7	30.25	42.80862964	1.168597683	7.760687175	8.639632441	23.18218138	9.218937275	0.149820216	0.489412705	0.97882541	5.603276069
Bailey_2005	UG24	Africa	Tanganyika	Toro-Ankole	Foidite	Alkaline	1.3	1.3	Stratigraphic	0.7	30.25	25.35927763	2.289202594	6.219000382	13.72249777	41.29467125	6.282589343	0.432404935	0.470558311	0.941116622	2.988681165
Bailey_2005	UG27L	Africa	Tanganyika	Toro-Ankole	Basanite	Alkaline	1.3	1.3	Stratigraphic	0.7	30.25	42.85059578	1.90192484	11.5375802	11.92713107	20.5659945	5.384967919	0.297891842	1.615490376	2.050870761	1.867552704
Clement_2003	KAR-1	Africa	N_Kenya	Korosi	Basalt	Sub-Alkaline	0.092	0.005	K-Ar	0.77	36.12	47.7406015	2.165449224	16.56820453	11.06550395	11.39127011	7.201377653	0.19136528	0.574095841	2.779832493	0.322299419		-0.11		33		275	99	47	72				10.2	424	30	130	21.5			327	19	37		24.5	5.5	1.88	6
Clement_2003	KAR-4	Africa	N_Kenya	Korosi	Basalt	Sub-Alkaline	0.099	0.006	K-Ar	0.77	36.12	47.92667482	2.381135007	16.41463281	11.71561993	10.20341682	6.961020212	0.202649788	0.65861181	3.232264116	0.303974682		-0.52		31.5		290	59	48	55				11.2	442	31	170	21			226	16.5	37.5		24.5		1.98	6.2
Clement_2003	KAR-5	Africa	N_Kenya	Korosi	Basalt	Alkaline	0.5	0.4	Stratigraphic	0.77	36.12	47.79483734	2.339111743	16.75857114	11.68081117	9.923504363	7.007209203	0.192394472	0.648065591	3.392218328	0.263276646		-0.47		31		277	57	47	53				13	434	30.4	162	20			206	15.8	36		23.2	5.35	1.93	5.7
Clement_2003	KAR-6	Africa	N_Kenya	Korosi	Basalt	Alkaline	0.5	0.4	Stratigraphic	0.77	36.12	47.69049378	2.348934768	16.52389177	11.66581675	10.21939152	6.934950268	0.193202427	0.67112422	3.477643683	0.274550817		0		31		290	55	47.5	52				12	438	30.5	163	20.1			210	16	37		23.7	5.5	1.92	6.1
Clement_2003	CHE-1	Africa	N_Kenya	Chemakilani	Basalt	Alkaline	0.5	0.4	Stratigraphic	0.64	36	49.17904093	2.647318974	16.43374163	11.13153846	10.12090408	5.396457908	0.193457925	1.099655574	3.410968677	0.38691585		0.67		30		315	65	39	38				22	480	32.5	198	32			390	28	56		30		2.07	6.6
Clement_2003	OL-3	Africa	N_Kenya	Ol Kokwe	Basalt	Alkaline	0.5	0.4	Stratigraphic	0.62	36.075	48.21623579	2.710259991	17.02286893	11.26182458	10.5872703	5.450972341	0.192864943	0.7511582	3.400513471	0.406031459		-0.11		31		314	62	42	38				14.6	500	30	157	25.8			285	21.3	45		25.8	5.65	1.96	6
Clement_2003	KAMP-6	Africa	N_Kenya	Baringo	Basalt	Sub-Alkaline	0.5	0.4	Stratigraphic	0.64	36.01	50.42116195	1.79482737	15.3027189	8.868418404	10.84158729	8.092285251	0.15562087	1.193093338	2.946421809	0.383864813		1.92		28.5		200	405	41	155				25.5	575	23	154	35			525	32.5	60		28.5		1.62	4.85
Furman_2004	BR-33	Africa	N_Kenya	Turkana	Basalt	Sub-Alkaline	1.3	1.3	Stratigraphic	2.63	36.6	46.8808412	2.701949557	15.42530904	10.70459989	12.60237667	7.117822342	0.45368556	0.977944429	2.500311531	0.635159784				32.1		334	113		77				24	636	25.2	143	44.7		0.18	555	24.85	51.9		27.8	5.92	2.27		0.9
Furman_2004	BR-14	Africa	N_Kenya	Turkana	Basalt	Sub-Alkaline	1.3	1.3	Stratigraphic	2.63	36.6	47.61024399	2.071354771	15.87008133	9.550841661	12.77850705	8.573966018	0.164883962	0.680146343	2.359901704	0.340073171				35.7		289	248		117				14.4	518	22.1	125	32		0.14	284	18.34	39		20.9	4.66	1.73		0.75
Furman_2004	BR-13	Africa	N_Kenya	Turkana	Basalt	Sub-Alkaline	1.3	1.3	Stratigraphic	2.63	36.6	46.86124107	1.878446337	15.5871079	10.29419567	13.08917394	8.842686214	0.159867773	0.659454565	2.338066186	0.289760339				37.3			253						15.7						0	237	14.93	32.3		22	4.09	1.48		0.63
Furman_2004	TV-1A	Africa	N_Kenya	Turkana	Basalt	Sub-Alkaline	1.3	1.3	Stratigraphic	2.63	36.6	46.51530384	2.862324633	15.55567239	10.52959823	12.93608906	8.991542751	0.192170205	0.596739058	1.092335902	0.728223935
Furman_2004	BR-05	Africa	N_Kenya	Turkana	Basalt	Sub-Alkaline	1.3	1.3	Stratigraphic	2.63	36.6	47.69133588	1.650079976	13.28113151	8.501053063	12.87867298	13.18051688	0.160983412	0.55338048	1.770817535	0.332028288				42.8		252	607		253				15.3	427	19.9	109	30.6		0.18	228	17.06	35.9		19.2	4.16	1.48		0.65
Furman_2004	BN-2C	Africa	N_Kenya	Turkana	Basanite	Alkaline	1.3	1.3	Stratigraphic	3.5	36.05	43.19982803	2.158485481	15.94267416	9.584557002	15.25999038	7.7805872	0.19074988	1.094301942	3.975629073	0.813196856				25.9		281	47		90				30.5	1078	28	195	168.8		0.59	827	70.34	134.3		57.6	9.28	2.84		1.06
Furman_2004	BN-2B	Africa	N_Kenya	Turkana	Basalt	Alkaline	1.3	1.3	Stratigraphic	3.5	36.05	48.14534175	1.870409119	15.95408427	9.815949518	10.87870385	8.624102585	0.171875433	0.92003908	3.22519194	0.394302463				26.9		195	338		126				27	446	25.8	181	58.5		0.34	324	30.34	58		27.4	5.39	1.81
Furman_2004	BN-2A	Africa	N_Kenya	Turkana	Basalt	Alkaline	1.3	1.3	Stratigraphic	3.5	36.05	48.21537895	1.871651841	16.13282511	9.692798663	10.68062192	8.717421891	0.172924355	0.9256539	3.183842534	0.406880835				26.9		211	342		134				25.3	445	25.5	181	57.2		0.34	326	30.25	58.2		27	5.48	1.78		0.82
Furman_2004	BN-4	Africa	N_Kenya	Turkana	Picrobasalt	Alkaline	1.3	1.3	Stratigraphic	3.5	36.05	44.01196406	2.190781024	14.25041053	8.638230977	14.76710417	12.62799251	0.165341964	1.136726003	1.705089005	0.506359765				36		259	566		206				9.7	657					0.59	523	38.9	79		35	6.69	2.09		0.78
Furman_2004	CI-03A	Africa	N_Kenya	Turkana	Basalt	Alkaline	1.3	1.3	Stratigraphic	3.5	36.05	48.98060017	2.198555326	18.03016149	9.638372183	10.6815656	5.069728036	0.170664112	1.104297196	3.754610466	0.37144542				25		242	129		62				31.2	468	31	193	60		0.96	344	30.24	57.5		28.6	5.73	1.89		0.94
Furman_2004	CI-19A	Africa	N_Kenya	Turkana	Trachybasalt	Alkaline	1.3	1.3	Stratigraphic	3.5	36.05	49.66037657	2.271579406	17.37149787	10.01908897	9.380406029	5.121194643	0.182537631	1.338609293	4.249070407	0.40563918				20		223	85		55				35	445	33	212	67		0.76	386	33.63	64.8		31.9	6.37	2.03		1.03
Furman_2004	CI-03C	Africa	N_Kenya	Turkana	Basalt	Alkaline	1.3	1.3	Stratigraphic	3.5	36.05	48.6769764	2.092449212	18.53169134	9.233758114	10.89274996	5.176058577	0.1601875	1.111300778	3.774417956	0.350410155						245	129		59				27	478						327
Furman_2004	CI-14C	Africa	N_Kenya	Turkana	Basalt	Sub-Alkaline	1.3	1.3	Stratigraphic	3.5	36.05	49.13907788	1.958257698	18.35486101	9.138872107	11.16105424	5.62111277	0.152196194	1.085666185	3.054070295	0.334831627						211	229		113				26	499						306
Furman_2004	CI-06A	Africa	N_Kenya	Turkana	Basalt	Alkaline	1.3	1.3	Stratigraphic	3.5	36.05	48.25364877	2.811677711	15.94969694	12.04910298	10.07349281	5.623355421	0.242734766	1.122648295	3.448856473	0.424785841				30		321	38		40				27.7	392	37	212	64		0.32	345	31.08	61.2		31.7	6.63	2.09		1.11
Furman_2004	CI-10A	Africa	N_Kenya	Turkana	Basalt	Alkaline	1.3	1.3	Stratigraphic	3.5	36.05	48.42324101	2.06659857	17.85986902	9.434356776	11.36629214	5.713537224	0.172216548	1.35747161	3.241723247	0.364693865				24.9		244	161		86				36.7	499	29.3	188	52		0.39	374	28.65	56.6		27.3	5.62	1.9		0.91
Furman_2004	CI-09C	Africa	N_Kenya	Turkana	Basalt	Alkaline	1.3	1.3	Stratigraphic	3.5	36.05	48.29699491	2.459897247	16.86497454	10.86668618	10.14328001	5.739760242	0.202460679	1.00218036	3.846752896	0.577012934						250	105		69				25	439						322
Furman_2004	CI-08B	Africa	N_Kenya	Turkana	Trachybasalt	Alkaline	1.3	1.3	Stratigraphic	3.5	36.05	49.37324207	2.489830705	15.13050967	11.1926781	9.989563678	5.886887173	0.211686011	1.209634351	3.921231353	0.594736889				27		234	187		74				35.6	387	36	193	54		0.4	340	33.37	65.8		34.4	7.21	2.21		1.13
Furman_2004	CI-09H	Africa	N_Kenya	Turkana	Trachybasalt	Alkaline	1.3	1.3	Stratigraphic	3.5	36.05	48.63672966	2.443399898	16.23905694	10.91142758	9.954592178	5.942589876	0.201102872	1.106065798	3.961726584	0.603308617				24		221	148		67				29.2	415	37	203	55		0.33	344	34.99	68.6		35.7	7.33	2.3		1.15
Furman_2004	CI-09B	Africa	N_Kenya	Turkana	Basalt	Alkaline	1.3	1.3	Stratigraphic	3.5	36.05	48.04157839	2.454605456	16.96001054	10.99782439	10.21237085	6.212273068	0.191923883	0.969720674	3.383921102	0.57577165				24.1		229	101		73				24.3	435	34.8	188	56.9		0.24	305	31.38	63.4		32.3	6.75	2.23		1.08
Furman_2004	CI-37B	Africa	N_Kenya	Turkana	Basalt	Sub-Alkaline	1.3	1.3	Stratigraphic	3.5	36.05	48.38185906	1.922726045	18.40757198	8.969041378	11.75898771	6.557507775	0.187212799	0.678013921	2.823371403	0.313707934				24.2		218	193		90				9.1	460	26.2	162	45.1		0.31	290	25.84	50.6		24.6	5.13	1.71		0.82
Furman_2004	CI-19B	Africa	N_Kenya	Turkana	Basalt	Alkaline	1.3	1.3	Stratigraphic	3.5	36.05	48.2391817	1.966050683	17.73499327	9.237371575	11.22878431	6.648088907	0.16214851	1.135039569	3.313910171	0.334431302				24		212	195		97				25.6	497	27	162	55		0.35	312	26.33	50.7		25.2	5.1	1.65		0.82
Furman_2004	CI-37A	Africa	N_Kenya	Turkana	Basalt	Sub-Alkaline	1.3	1.3	Stratigraphic	3.5	36.05	48.41970064	1.960922456	17.9700945	9.075545332	11.28284613	7.119656916	0.168941012	1.035769297	2.644731312	0.321792403				26.8		237	203		93				25.8	453	26.6	169	46.7		0.26	285	26.17	51.9		25	5.13	1.74		0.82
Furman_2004	CI-05A	Africa	N_Kenya	Turkana	Basalt	Alkaline	1.3	1.3	Stratigraphic	3.5	36.05	48.23859142	2.505769102	15.28823497	11.27345519	9.891193825	7.263686952	0.202896284	1.024626232	3.723146804	0.588399222				25.1		237	175		105				28.5	414	37.1	204	55.2		0.54	329	33.8	68.6		35	7.34	2.35		1.18
Furman_2004	CI-32	Africa	N_Kenya	Turkana	Picrobasalt	Sub-Alkaline	1.3	1.3	Stratigraphic	3.5	36.05	44.44980781	1.495222368	16.46778921	8.530025937	15.95921017	9.795232247	0.149522237	0.396691649	2.034316147	0.722182232				26.3		168	346		172				4.8	667	20.8	128	33.6		0.08	420	19.39	39.2		19.1	4.01	1.35		0.65
Furman_2004	CI-31	Africa	N_Kenya	Turkana	Basalt	Sub-Alkaline	1.3	1.3	Stratigraphic	3.5	36.05	46.19759906	1.478003601	16.5176889	8.653385526	13.32200543	10.08637593	0.149797662	0.719028779	2.506614216	0.3695009				27.9		181	368		175				16.2	502	19.5	121	35.8		0.16	290	18.54	37.5		18.8	3.91	1.35		0.64
Furman_2004	KCH-16	Africa	N_Kenya	Turkana	Basalt	Sub-Alkaline	1.3	1.3	Stratigraphic	2.63	36.6	46.23112232	2.007403995	20.07403995	9.788481058	12.99743395	5.88027433	0.121660848	1.145639654	1.43965337	0.314290525				26.8		240	157		78				15.2	510	23.3	126	27.8		0.16	200	16.71	34.9		18.9	4.21	1.51		0.71
Furman_2004	KCH-10	Africa	N_Kenya	Turkana	Basalt	Alkaline	1.3	1.3	Stratigraphic	2.63	36.6	46.85059096	2.327351171	18.31524182	10.0428178	10.77664781	6.546940032	0.172021608	1.487480966	2.934486259	0.546421579				22.5		185	236		96				29.8	602	28.2	189	54.9		0.35	364	31.75	62.9		29.3	5.97	2.04		0.9
Furman_2004	KCH-09	Africa	N_Kenya	Turkana	Basalt	Sub-Alkaline	1.3	1.3	Stratigraphic	2.63	36.6	46.27746789	2.720425937	16.42331214	12.85568914	10.96230896	7.173863953	0.201513032	1.269532104	1.773314685	0.342572155				32.8		293	162		106				19.3	417	32.5	170	36.8		0.25	247	20.96	43.8		23.7	5.59	1.94		0.99
Furman_2004	KCH-07	Africa	N_Kenya	Turkana	Basalt	Alkaline	1.3	1.3	Stratigraphic	2.63	36.6	47.35955668	2.364441277	15.50022615	12.28327041	10.68040355	7.204472779	0.191984548	0.808355992	3.263737318	0.343551297				31.9		288	180		109				15.4	394	31.3	153	31		0.16	214	18.74	39.6		22.1	5.28	1.85		0.95
Furman_2004	SI-15	Africa	N_Kenya	Turkana	Basalt	Alkaline	1.3	1.3	Stratigraphic	2.63	36.6	47.12323164	2.048399585	17.98374342	9.288030125	11.12562128	7.279851468	0.160658791	1.034240967	3.39391696	0.562305769				21.5		194	272		119				25.5	592	25.1	161	44.9		0.29	312	27.95	55.7		27.1	5.4	1.85		0.82
Furman_2004	KCH-05	Africa	N_Kenya	Turkana	Basalt	Sub-Alkaline	1.3	1.3	Stratigraphic	2.63	36.6	47.89552433	1.832788563	15.96855008	10.85154415	11.37138981	7.817197628	0.182266266	0.810072293	2.987141581	0.283525303				33.1		262	195		123				13.6	395	27	130	25.8		0.13	314	15.8	32.9		18	4.45	1.58		0.82
Furman_2004	SI-24	Africa	N_Kenya	Turkana	Basalt	Sub-Alkaline	1.3	1.3	Stratigraphic	2.63	36.6	46.69238185	1.774946618	14.33295044	10.52422279	11.08059161	11.87059675	0.17441672	0.687407072	2.554691953	0.307794211				31.3		232	422		265				15.3	402	22.8	129	30		0.19	203	17.75	36.4		19	4.12	1.44		0.71
Furman_2004	KCH-20	Africa	N_Kenya	Turkana	Basalt	Sub-Alkaline	1.3	1.3	Stratigraphic	2.63	36.6	46.84073303	1.669669673	14.64710222	9.967811968	11.59770551	11.76767188	0.159968352	0.949812089	2.139576706	0.259948572				33.4		255	536		217				21	440	21.6	124	32.1		0.24	253	19.08	37.8		18.8	4.07	1.4		0.65
Furman_2004	KCH-29	Africa	N_Kenya	Turkana	Basalt	Sub-Alkaline	1.3	1.3	Stratigraphic	2.63	36.6	46.14590782	1.65523365	14.64630987	9.875035678	12.66002949	12.10828494	0.170539225	0.832632685	1.635170212	0.270856416				34.2		245	537		241				15.9	424	18.9	105	26.3		0.18	222	15.57	31.6		16	3.53	1.23		0.59
Furman_2004	SI-20B	Africa	N_Kenya	Turkana	Basalt	Sub-Alkaline	1.3	1.3	Stratigraphic	2.63	36.6	47.01008818	1.475424846	13.02444002	10.17206527	10.88761783	14.3472347	0.1628055	0.549468563	2.106296159	0.264558938				32.2		207	624		342				11.7	359	19.5	109	24.3		0.14	176	15.04	30.9		16	3.53	1.24		0.61
Furman_2004	CI-43	Africa	N_Kenya	Turkana	Trachybasalt	Alkaline	1.3	1.3	Stratigraphic	3.5	36.05	49.52161103	2.071740801	18.66568403	9.122639389	10.29865355	4.323632976	0.187157261	1.481244631	3.883262951	0.444373389				18.8		205	64		46				31	530					0.13	475	32.7	64.1		29.6	6.13	1.99		0.94
Furman_2004	KCH-17	Africa	N_Kenya	Turkana	Basalt	Alkaline	1.3	1.3	Stratigraphic	2.63	36.6	48.50902379	2.403040409	18.48256079	10.54747897	10.51399382	4.185981981	0.178014365	1.193819224	3.493116337	0.492970316				23.17736141		267.3163774	30.1296006		44.93416338				30.54545161	541.9855788	31.4831326	197.5759697	51.26445013		0.359471914	357.025131	29.71978074	58.85208023		28.55998539	6.007377809	2.067590233		0.978974287
Furman_2004	KCH-30	Africa	N_Kenya	Turkana	Trachybasalt	Alkaline	1.3	1.3	Stratigraphic	2.63	36.6	47.65459498	2.683345102	16.54393221	12.82154746	9.643901947	4.872389791	0.221930798	1.725007566	3.419751841	0.413598305				23.94345656		346.9127172	9.926310467		34.21103208				34.18261861	432.8729819	36.01504275	207.0487291	49.59898474		0.440059887	381.8178811	27.74992746	56.41642066		28.11783079	6.293227714	2.098141896		1.073437895
Conticelli_1999	ETS 209	Africa	Ethiopia	Main Rift	Basalt	Alkaline	5	0.2	Stratigraphic	11	37	45.13131305	1.805252522	15.82131424	10.30531851	10.24328678	11.50087843	0.202837362	1.308300985	3.377242078	0.304256043		0.97				225	518	53	270		77		83	673	29	146	62			631	43	71		28
Conticelli_1999	ETS 201	Africa	Ethiopia	Main Rift	Basanite	Alkaline	5	0.2	Stratigraphic	11	37	46.08514943	2.081916838	16.77661141	9.760022095	9.085646784	9.449476911	0.171808671	1.83936342	4.355855132	0.394149304		0.65				196	259	47	221		68		41	744	25	160	70			585	42	77		31
Conticelli_1999	ETS 264	Africa	Ethiopia	Main Rift	Basanite	Alkaline	5	0.2	Stratigraphic	11	37	46.70095421	1.56674169	17.17389929	9.55079708	8.797857179	9.289974761	0.210907535	1.93834068	4.318582862	0.451944718		0.3				152	208	38	105		71		75	835	28	161	107			943	70	123		47
Conticelli_1999	ETS 213L	Africa	Ethiopia	Main Rift	Basanite	Alkaline	5	0.2	Stratigraphic	11	37	47.37162718	1.333273942	17.06994668	9.953506112	9.474325437	7.807733009	0.222212324	1.717095228	4.696760478	0.353519606		0.67				164	259	19	130		75		80	746	24	176	103			817	63	130		44
Conticelli_1999	ETS 243L	Africa	Ethiopia	Main Rift	Basanite	Alkaline	5	0.2	Stratigraphic	8	37	44.25348672	2.990646591	15.05426831	10.67464016	10.60871257	10.10353578	0.19196718	1.55594451	3.940378955	0.626419218		0.35				254	281	49	167		83		34	929	29	241	77			575	55	111		48
Conticelli_1999	ETN 7	Africa	N_Kenya	Anza	Basanite	Alkaline	1.3	1.3	Stratigraphic	3.9	38.21	44.00774642	2.539297552	14.16341264	11.98450717	9.469253022	11.6746987	0.192217743	1.578208837	3.874705029	0.515952889		0.8				225	494	57	357		93		45	755	21	202	60			562	48	83		37
Conticelli_1999	ETN 14	Africa	N_Kenya	Anza	Basanite	Alkaline	1.3	1.3	Stratigraphic	3.9	38.21	44.0255711	2.560567699	14.16914932	12.2423616	9.33139691	11.21386961	0.202416419	1.71041874	3.987603452	0.556645152		0.78				225	458	54	337		95		42	775	23	215	63			565	38	83		36
Conticelli_1999	ETN 4L	Africa	N_Kenya	Anza	Basanite	Alkaline	1.3	1.3	Stratigraphic	3.9	38.21	43.98872218	2.48193249	14.32660218	11.66943516	9.352648041	11.87493716	0.191693973	1.634443347	3.944860177	0.534725293		0.53				243	354	31	336		90		35	731	24	189	60			508	40	103		41
Conticelli_1999	ETN 1	Africa	N_Kenya	Anza	Basanite	Alkaline	1.3	1.3	Stratigraphic	3.9	38.21	44.96904295	2.288783128	14.11584308	12.43135919	9.13496702	9.528194078	0.231903136	2.016549011	4.688476451	0.594881958		0.52				187	359	24	236		104		51	890	30	256	82			640	48	125		49
Conticelli_1999	ETN 8	Africa	N_Kenya	Anza	Basanite	Alkaline	1.3	1.3	Stratigraphic	3.9	38.21	45.23088935	2.251448287	14.23561473	12.29447861	9.1875244	9.278390026	0.232212155	2.019236132	4.664435465	0.60577084		0.7				178	459	46	235		104		55	904	30	278	82			714	57	114		50
Spath_2000	AS-001	Africa	S_Kenya	Chyulu Hills	Foidite	Alkaline	1.35	1.25	Stratigraphic	-2.95	38.1	39.57833745	8.168295175	8.841969004	16.65391599	10.79983357	10.81035972	0.199996918	0.715778443	3.157846073	1.073667665		3.54
Spath_2000	AS-004	Africa	S_Kenya	Chyulu Hills	Foidite	Alkaline	1.35	1.25	Stratigraphic	-2.95	38.1	38.14194097	8.031481463	8.760695417	16.33282678	10.43181073	10.62424219	0.19243146	2.552248838	3.899269058	1.033053101		1.6
Spath_2000	AS-005	Africa	S_Kenya	Chyulu Hills	Foidite	Alkaline	1.35	1.25	Stratigraphic	-2.95	38.1	36.62971101	7.754938818	7.981812029	16.37659724	11.27147358	13.62270503	0.206248373	1.969671961	3.289661547	0.897180422		2.77
Spath_2000	AS-058	Africa	S_Kenya	Chyulu Hills	Foidite	Alkaline	1.35	1.25	Stratigraphic	-2.95	38.1	37.68168219	8.45612553	8.424335585	16.8798889	11.9424229	11.73048993	0.201336322	1.049068205	2.733935322	0.900715125		4.41
Spath_2000	AS-014	Africa	S_Kenya	Chyulu Hills	Basanite	Alkaline	1.35	1.25	Stratigraphic	-2.95	38.1	41.99442362	4.207816125	11.56626074	15.64480061	12.74905483	7.400313434	0.240745699	1.789891934	2.836612363	1.570080644		3.55
Spath_2000	AS-041	Africa	S_Kenya	Chyulu Hills	Basanite	Alkaline	1.35	1.25	Stratigraphic	-2.95	38.1	41.36579355	3.669215583	10.13646428	13.9476703	12.91399898	11.2946245	0.215233316	1.05566817	3.976691749	1.42463957		2.23
Spath_2000	AS-054	Africa	S_Kenya	Chyulu Hills	Basanite	Alkaline	1.35	1.25	Stratigraphic	-2.95	38.1	41.10442363	4.624627974	10.63867268	14.20098102	11.50071957	11.39930229	0.20283456	1.63281821	3.427904068	1.267716002		1.51
Spath_2000	AS-100	Africa	S_Kenya	Chyulu Hills	Foidite	Alkaline	1.35	1.25	Stratigraphic	-2.95	38.1	40.76827799	4.973559514	9.840618824	14.64008672	14.54792783	9.169667541	0.202350387	1.171502241	3.354756417	1.331252547		4.98
Spath_2000	AS-007	Africa	S_Kenya	Chyulu Hills	Trachybasalt	Alkaline	1.35	1.25	Stratigraphic	-2.95	38.1	49.5077336	2.611530417	13.08801872	10.58038875	9.099867616	9.170723092	0.151833164	1.579064903	3.613629298	0.597210444		1.34
Spath_2000	AS-036	Africa	S_Kenya	Chyulu Hills	Basanite	Alkaline	1.35	1.25	Stratigraphic	-2.95	38.1	44.73831286	4.126398704	12.9803258	13.86524779	9.689395475	7.203367614	0.193584137	2.149802782	4.004135039	1.049429794		1.76
Spath_2000	AS-037	Africa	S_Kenya	Chyulu Hills	Basanite	Alkaline	1.35	1.25	Stratigraphic	-2.95	38.1	44.74971012	3.667510768	10.53649502	13.46903461	10.4858388	11.54961955	0.192493659	1.610867989	2.786092434	0.95233705		1.34
Spath_2000	AS-095	Africa	S_Kenya	Chyulu Hills	Basalt	Alkaline	1.35	1.25	Stratigraphic	-2.95	38.1	45.15463022	3.699166503	11.42815126	13.48290186	10.57052328	9.444240738	0.196324479	0.878293723	4.06081686	1.084951069		2.17
Spath_2000	AS-096	Africa	S_Kenya	Chyulu Hills	Basanite	Alkaline	1.35	1.25	Stratigraphic	-2.95	38.1	44.83687246	3.223229463	10.8848356	12.89042165	11.4203242	11.36883491	0.195659296	1.297530071	3.006974451	0.875317905		1.81
Spath_2000	AS-013	Africa	S_Kenya	Chyulu Hills	Picrobasalt	Alkaline	1.35	1.25	Stratigraphic	-2.95	38.1	41.922328	5.471768791	9.20680026	14.69062577	11.02723577	14.82504087	0.188320914	0.983453664	1.035765029	0.648660927		3.84
Spath_2000	AS-044	Africa	S_Kenya	Chyulu Hills	Basanite	Alkaline	1.35	1.25	Stratigraphic	-2.95	38.1	41.39254183	4.78544114	9.154315216	14.15670448	9.631843313	16.82524528	0.182883101	1.188740156	2.052354799	0.629930681		1.62
Spath_2000	AS-039	Africa	S_Kenya	Chyulu Hills	Basanite	Alkaline	1.35	1.25	Stratigraphic	-2.95	38.1	42.65545308	3.662076383	9.170664519	13.98762569	12.04874709	12.3169555	0.206314162	0.969676563	3.775549172	1.20693785		2.43
Spath_2000	AS-098	Africa	S_Kenya	Chyulu Hills	Trachybasalt	Alkaline	1.35	1.25	Stratigraphic	-2.95	38.1	47.25096852	3.150746548	12.44954074	11.77909666	9.8818869	8.644093614	0.173904842	1.718589026	3.979351971	0.971821176		1.53
Spath_2000	AS-099	Africa	S_Kenya	Chyulu Hills	Basanite	Alkaline	1.35	1.25	Stratigraphic	-2.95	38.1	41.14276593	3.573141821	8.437158577	13.79020833	12.98103835	15.20134324	0.185885991	0.660927967	3.407909829	0.619619969		2.62
Spath_2000	AS-008	Africa	S_Kenya	Chyulu Hills	Basalt	Alkaline	0.05	0.05	Stratigraphic	-2.95	38.1	45.68216024	2.621845779	12.018461	11.80791277	9.696826566	13.27934866	0.170119764	1.140803125	3.132205072	0.450317023		0.66
Spath_2000	AS-012	Africa	S_Kenya	Chyulu Hills	Basalt	Alkaline	0.05	0.05	Stratigraphic	-2.95	38.1	45.65225304	3.004498985	12.14906469	12.18393906	10.78796615	11.21141903	0.181479805	1.3308519	2.974252351	0.524274991		1.19
Spath_2000	AS-018	Africa	S_Kenya	Chyulu Hills	Trachybasalt	Alkaline	0.05	0.05	Stratigraphic	-2.95	38.1	46.73704474	2.880294576	13.40792179	12.24635619	8.84160112	9.293215252	0.190681523	1.686026093	4.024383711	0.692475003		0.61
Spath_2000	AS-022	Africa	S_Kenya	Chyulu Hills	Basanite	Alkaline	0.05	0.05	Stratigraphic	-2.95	38.1	42.56474856	2.945936615	10.65379817	12.49962924	11.69294704	14.39675188	0.191687657	1.361991243	3.077091328	0.615418266		1.17
Spath_2000	AS-030	Africa	S_Kenya	Chyulu Hills	Basanite	Alkaline	0.05	0.05	Stratigraphic	-2.95	38.1	44.87135479	3.615418023	13.20631861	13.38060988	9.641114727	9.460343826	0.180770901	1.405995898	3.645546506	0.592526843		0.77
Spath_2000	AS-032	Africa	S_Kenya	Chyulu Hills	Basanite	Alkaline	0.05	0.05	Stratigraphic	-2.95	38.1	45.20688234	3.293743793	12.86649766	13.25811285	9.353834338	9.851378717	0.189066864	1.393124263	3.920649712	0.666709469		0.47
Spath_2000	AS-042	Africa	S_Kenya	Chyulu Hills	Basalt	Alkaline	0.05	0.05	Stratigraphic	-2.95	38.1	45.82174162	3.063662957	11.1992763	12.33210615	11.20952266	10.71769717	0.184434559	1.424244652	3.207112059	0.840201881		2.53
Spath_2000	AS-047	Africa	S_Kenya	Chyulu Hills	Basanite	Alkaline	0.05	0.05	Stratigraphic	-2.95	38.1	45.81039022	3.173883646	13.67984027	12.84877089	9.270552549	8.647828542	0.180790841	1.687381179	3.91713488	0.783426976		0.51
Spath_2000	AS-062	Africa	S_Kenya	Chyulu Hills	Basalt	Alkaline	0.05	0.05	Stratigraphic	-2.95	38.1	45.30087276	3.728052251	13.19932013	13.77115901	9.551874416	8.675278347	0.181364704	1.249401295	3.6978248	0.644852281		0.51
Spath_2000	AS-069	Africa	S_Kenya	Chyulu Hills	Trachybasalt	Alkaline	0.05	0.05	Stratigraphic	-2.95	38.1	46.30213144	3.617037401	13.68800428	13.14044358	9.148976956	7.608949827	0.162108119	1.529895371	4.103361758	0.699091262		0.67
Spath_2000	AS-081	Africa	S_Kenya	Chyulu Hills	Trachybasalt	Alkaline	0.05	0.05	Stratigraphic	-2.95	38.1	45.76653591	3.449890959	13.31536861	12.83477258	9.825128054	8.806300607	0.161398407	1.381973864	3.853386978	0.605244028		0.56
Spath_2000	AS-083	Africa	S_Kenya	Chyulu Hills	Basanite	Alkaline	0.05	0.05	Stratigraphic	-2.95	38.1	44.38254286	3.178859137	11.98652617	12.64211626	11.2576158	11.26773955	0.182227594	1.174355605	3.431953017	0.496064006		0.69
Spath_2000	AS-086	Africa	S_Kenya	Chyulu Hills	Basalt	Alkaline	0.05	0.05	Stratigraphic	-2.95	38.1	45.81537634	3.07255116	12.16891973	12.44239901	9.925148813	10.93585643	0.181927371	1.273491599	3.547583741	0.6367458		0.68
Spath_2000	AS-092	Africa	S_Kenya	Chyulu Hills	Basalt	Alkaline	0.05	0.05	Stratigraphic	-2.95	38.1	45.4263056	3.077526257	10.57458202	12.71933731	10.22142327	12.88524928	0.1816245	1.231010503	3.168338507	0.514602751		0.41
Spath_2000	AS-019	Africa	S_Kenya	Chyulu Hills	Basalt	Sub-Alkaline	0.05	0.05	Stratigraphic	-2.95	38.1	48.22389818	1.965866066	11.74504675	11.72659569	10.03995884	11.82528618	0.170508791	0.792364384	3.199547321	0.310927796		0.35
Spath_2000	AS-048	Africa	S_Kenya	Chyulu Hills	Basalt	Sub-Alkaline	0.05	0.05	Stratigraphic	-2.95	38.1	50.01669858	1.670557732	12.23408447	11.38041346	10.15338981	10.6035401	0.160053435	0.790263838	2.710905063	0.280093512		0.71
Spath_2000	AS-065	Africa	S_Kenya	Chyulu Hills	Basalt	Sub-Alkaline	0.05	0.05	Stratigraphic	-2.95	38.1	48.55249644	1.713854733	11.47274521	11.75664424	10.15206892	12.12804261	0.171385473	0.766193881	3.004286532	0.282281956		0.56
Spath_2000	AS-073	Africa	S_Kenya	Chyulu Hills	Basalt	Sub-Alkaline	0.05	0.05	Stratigraphic	-2.95	38.1	48.93819725	1.865470954	11.54767074	11.67400571	10.41216668	11.46656331	0.172353295	0.750243753	2.879313864	0.294014444		0.58
Furman_2006	LGP 607	Africa	N_Kenya	Turkana	Basanite	Alkaline	1.5	0	Stratigraphic	2.62	36.75	42.59105874	2.807320256	12.82343788	12.4316603	11.83084965	12.11158168	0.230601307	1.463816991	3.047947707	0.661725489		2.6		29.2		238	463		211				20.2	658	30.2	197	73.5		0.45	545	46	90.1		40.3	8.3	2.64		1.2
Furman_2006	LGP 207	Africa	N_Kenya	Turkana	Basanite	Alkaline	3.5	0	Stratigraphic	2.62	36.75	43.37679879	2.909785258	13.58899713	11.78651016	10.43922958	11.99911447	0.199985241	1.919858315	3.219762382	0.559958675		-0.1		30		240	473		231				35.4	470	32	207	62.4		0.3	547	39.1	78.9		36.6	7.78	2.5		1.18
Furman_2006	LGP 36	Africa	N_Kenya	Turkana	Basanite	Alkaline	2.5	1	Stratigraphic	2.62	36.75	43.36324608	2.701350141	13.43592879	11.54342966	11.50350229	11.61479386	0.212465741	1.942543922	3.045342294	0.637397224		1		27.8		233	484		206				38.8	531	28.6	202	76.6		0.39	690	46.2	89.8		39.5	7.99	2.54		1.16
Furman_2006	LGP 04	Africa	N_Kenya	Turkana	Basanite	Alkaline	2.5	1	Stratigraphic	2.62	36.75	44.53127648	2.456690551	14.27888712	10.55640933	13.07561012	11.29074923	0.200546167	1.383768555	1.774833582	0.451228877		2.4		34.4		263	346		175				20.7	704	28.4	172	50		0.15	923	31.4	65.1		30.7	6.67	2.24		1.01
Furman_2006	LGP 39	Africa	N_Kenya	Turkana	Trachybasalt	Alkaline	2.5	1	Stratigraphic	2.62	36.75	45.88562197	2.334865673	14.41002935	10.78408116	10.36159273	10.19123772	0.200417654	1.783717124	3.487267186	0.561169432		0.1		28.6		231	400		163				32.3	499	29.5	180	61.3		0.37	579	41.8	83.1		36.7	7.35	2.33		1.09
Furman_2006	LGP 12	Africa	N_Kenya	Turkana	Basalt	Alkaline	2.5	1	Stratigraphic	2.62	36.75	48.63963777	2.170694578	15.31545619	12.11701812	10.23040315	6.290994472	0.221089263	0.904456074	3.73841844	0.371831942		1.3		35.2		293	88		75				18.8	407	33.1	147	32.4		0.2	370	30.2	63.6		30.7	6.5	2.25		1.1
Furman_2006	KL 18	Africa	N_Kenya	Turkana	Basalt	Alkaline	3	0	Stratigraphic	2.72	36.93	46.85426791	2.091618171	15.42947317	11.64681505	11.66051869	7.386342429	0.202088712	1.343889936	2.950495197	0.434490731		1.8		39.2		300	120		91				11.2	412	27.1	104	22.5		0.06	560	23.6	50.6		26.2	5.75	2.02		0.93
Furman_2006	LYG8611	Africa	N_Kenya	Turkana	Basalt	Alkaline	15	0	Stratigraphic	3.75	36.25	46.6583939	2.532479044	18.86190392	11.39362322	11.16316762	4.507812698	0.182338491	1.094030947	3.160533847	0.445716312		1.5		22.7		247	47		54				22.9	322	28.4	193	45.6		0.19	644	30.2	60.9		28.7	6.07	2.04		0.99
Furman_2006	EST8407	Africa	N_Kenya	Turkana	Trachybasalt	Alkaline	15	0	Stratigraphic	3.75	36.25	49.35438718	2.741910399	14.62018647	12.03871385	10.07702106	5.483820797	0.150104584	1.591108589	3.50244029	0.440306779		1.9		29.3		291	44		76				22.5	408	28.4	214	42.8		0.08	567	37.5	79.3		38	7.92	2.47		1.11
Furman_2006	EST 7	Africa	N_Kenya	Turkana	Basalt	Sub-Alkaline	15	0	Stratigraphic	3.75	36.25	50.58091623	2.696970382	14.25832266	11.8955751	9.963524544	5.455004245	0.142481454	1.11949714	3.460263887	0.427444363		1.5		29.9		304	41		70				21.4	381	28.1	224	44.6		0.06	552	33.7	69.9		34.5	7.14	2.28		1
Furman_2006	EST 5	Africa	N_Kenya	Turkana	Trachybasalt	Alkaline	15	0	Stratigraphic	3.75	36.25	49.47290736	2.705153853	13.65748088	11.45940254	9.138759459	5.927022487	0.162106598	1.661592629	5.410307706	0.405266495		4.4
Furman_2006	EST 4	Africa	N_Kenya	Turkana	Basaltic Andesite	Sub-Alkaline	15	0	Stratigraphic	3.75	36.25	53.98835232	2.449874604	14.10196415	11.0857494	8.746659743	4.30246573	0.16197518	3.097775326	1.660245599	0.404937951		7.9		20.6		183	18		48				46.3	633	25.6	184	38.3		0.08	173	29.3	61.1		29.6	6.06	1.93		0.88
Furman_2006	EST 3	Africa	N_Kenya	Turkana	Trachybasalt	Alkaline	15	0	Stratigraphic	3.75	36.25	50.82051956	2.942294005	15.98984604	11.18330441	8.035506387	4.585920312	0.243500194	1.532022051	4.0684824	0.598604642		2.4
Furman_2006	EST 2	Africa	N_Kenya	Turkana	Basalt	Sub-Alkaline	15	0	Stratigraphic	3.75	36.25	51.43406596	3.513619722	13.8496031	13.24534861	8.594539204	4.179466025	0.225363364	1.116573031	3.226793623	0.614627357		4.2
Furman_2006	EST 1	Africa	N_Kenya	Turkana	Basalt	Sub-Alkaline	15	0	Stratigraphic	3.75	36.25	49.20980151	2.148899629	10.44774534	11.81325235	11.24590806	11.40963375	0.184191397	0.839094141	2.374022448	0.327451372		2.2		30.6		244	670		262				16.7	299	23.1	173	36.5		0.11	417	30.2	63.1		29.6	6.21	1.89		0.93
Furman_2006	JRG 12	Africa	N_Kenya	Turkana	Picrobasalt	Alkaline	20	3	Stratigraphic	3.6	36.25	42.86849451	1.14006587	5.4884587	13.25410313	6.15433788	28.90520988	0.232048805	0.443919454	1.341847439	0.171514334		0.9		21.7		150	1845		902				7	90	12.4	79	14.7		0.2	179	11.4	24.9		13.1	2.93	0.91		0.46
Furman_2006	JRG 10	Africa	N_Kenya	Turkana	Picrobasalt	Sub-Alkaline	20	3	Stratigraphic	3.6	36.25	44.11207143	1.477101253	7.877873349	12.45914207	9.174105061	22.47806464	0.211014465	0.592850163	1.39671479	0.221062773		1.5		29.6		185	768		620				7.2	107	15.9	100	17.4		0.18	198	14.2	31.4		16.1	3.7	1.18		0.6
Furman_2006	JRG 07	Africa	N_Kenya	Turkana	Basalt	Sub-Alkaline	20	3	Stratigraphic	3.6	36.25	45.61069747	2.114668681	11.02433909	12.51685822	10.8740072	14.37172933	0.200442529	0.861902875	2.104646555	0.320708046		1.2		28.9		249	399		334				13.7	174	21.8	139	27.7		0.2	318	22.4	48.1		23.9	5.35	1.72		0.82
Furman_2006	JRG 09	Africa	N_Kenya	Turkana	Basalt	Alkaline	20	3	Stratigraphic	3.6	36.25	46.1279743	2.610256793	14.71418887	13.81113476	11.9426807	6.379507916	0.221720654	0.977586521	2.842055659	0.372893828		0.3		28.8		309	54		93				14.9	195	28.6	175	32.3		0.32	400	26.1	56.7		29.1	6.54	2.09		1.03
Furman_2006	JRG 01	Africa	N_Kenya	Turkana	Basalt	Sub-Alkaline	20	3	Stratigraphic	3.6	36.25	50.59062817	3.584049691	13.72034797	13.78088913	8.662294745	4.684504384	0.212014207	0.928824145	3.291268167	0.54517939		1.2		32.5		390	14		40				16.9	302	47.9	252	32.8		0.22	355	29.6	68		38.6	9.33	2.85		1.56
Furman_2006	LOD 1	Africa	N_Kenya	Turkana	Basalt	Sub-Alkaline	24.5	1.5	Stratigraphic	3.12	35.6	46.61499163	1.656112388	7.95543558	12.46988822	8.768251476	20.10703322	0.193043775	0.477529339	1.524029805	0.23368457		2.3		28.1		228	1217		685				7.9	126	16.5	148	21.9		0.12	251	16.4	34.9		19.6	4.23	1.3		0.64
Furman_2006	LOD 3	Africa	N_Kenya	Turkana	Basalt	Sub-Alkaline	24.5	1.5	Stratigraphic	3.12	35.6	48.08274746	1.911452759	9.46526874	12.19583318	9.618593827	15.3529521	0.183990105	0.715517075	2.228324606	0.24532014		1		26		212	781		410				13.2	205	19.6	148	41.3		0.08	318	22.4	47.8		22.9	4.98	1.47		0.76
Furman_2006	LOD 5	Africa	N_Kenya	Turkana	Basalt	Sub-Alkaline	24.5	1.5	Stratigraphic	3.12	35.6	48.54301519	2.160881056	10.81464642	12.18220352	9.739326466	12.91408062	0.184340564	0.747603399	2.406668475	0.307234273		1.8		28.1		255	545		373				17.1	255	24.6	182	35.6		0.13	394	28.8	61.2		29.1	6.36	1.9		0.92
Furman_2006	LOD 2	Africa	N_Kenya	Turkana	Basalt	Sub-Alkaline	24.5	1.5	Stratigraphic	3.12	35.6	51.1455485	2.408403536	14.36912489	11.72235648	10.01977167	5.436691526	0.162592644	1.107662386	3.221366755	0.406481609		2.8
Furman_2006	LOD 6	Africa	N_Kenya	Turkana	Basalt	Sub-Alkaline	24.5	1.5	Stratigraphic	3.12	35.6	51.49412943	3.503071479	13.48120802	13.44451667	8.435968051	4.514162081	0.214473764	1.031516675	3.288597715	0.59235611		0.5		35.7		444	7		33				25.1	359	57	324	40.8		0.17	407	35.6	83		46	11.15	3.32		1.85
LeBas_1987	RR659	Africa	S_Kenya	Kisingirii	Basanite	Alkaline				-0.47	34.12	42.4334482	3.11252728	13.07665682	13.83958576	13.79415499	7.508466782	0.242534593	1.596686072	3.496540386	0.899399117						323			47		114		40	3135	32	284	119			1862	105	194		79
LeBas_1987	RR585	Africa	S_Kenya	Kisingirii	Foidite	Alkaline				-0.47	34.12	45.53323752	2.566382388	14.91709763	12.14150295	9.192861912	4.400944798	0.230573418	2.806980737	7.278100053	0.932318602						238			25		119		63	1342	29	317	111			1161	92	174		70
LeBas_1987	SUN6	Africa	N_Kenya	Napak	Picrobasalt	Alkaline				2.07	34.28	43.86230527	2.046907579	10.38578723	13.63663341	17.08109084	9.256458906	0.181499194	1.69399248	1.27049436	0.584830737						333			82		92		31	1098	18	135	46			749	49	88		38
LeBas_1987	SUN89	Africa	N_Kenya	Napak	Basanite	Alkaline				2.07	34.28	42.1372295	2.629663654	12.18828233	15.27682855	13.07527206	6.542853615	0.260879331	2.431395362	4.612346567	0.845249032						291			19		121		54	1167	25	184	67			1251	69	132		50
LeBas_1987	SUN21	Africa	N_Kenya	Napak	Basanite	Alkaline				2.07	34.28	44.30144368	2.581475102	14.17729471	13.56222079	11.200271	5.745863936	0.239410997	2.602293449	4.767401599	0.82232473						260			12		133		55	1267	26	206	73			1212	74	133		56
LeBas_1987	ELK8	Africa	N_Kenya	Mount Elgon	Basanite	Alkaline				1.13	34.55	43.15717579	2.814156708	11.65284384	14.13266248	15.57437629	7.274137916	0.294622904	1.290245133	2.803997297	1.005781639						286			29		117		60	1946	36	271	163			1857	96	154		57
LeBas_1987	ELK6	Africa	N_Kenya	Mount Elgon	Basanite	Alkaline				1.13	34.55	42.92971675	2.522883828	12.24819407	12.78756832	15.43231761	6.327555407	0.274668804	2.58392134	3.997957034	0.895216842						211			29		114		45	910	25	193	111			1211	92	158		61
LeBas_1987	ELK7	Africa	N_Kenya	Mount Elgon	Basanite	Alkaline				1.13	34.55	44.44615567	2.62929434	13.99268137	12.79003408	11.50442198	5.067184112	0.251848117	2.80055106	5.560806421	0.957022844						218			30		121		58	684	28	214	123			1128	94	157		57
LeBas_1987	HF566	Africa	S_Kenya	Homa	Basalt	Alkaline				-0.4	34.32	48.0933095	3.130270753	11.88225225	11.55388046	12.57431891	6.899372272	0.138413333	1.863256401	3.023798959	0.841127175						350			37		113		46	1213	25	249	105			4668	92	170		71
LeBas_1987	11.108	Africa	N_Kenya	Turkana	Basanite	Alkaline				3	35.5	43.3415691	2.317230858	11.97062757	11.42566891	13.13443859	13.21756794	0.187041056	0.800120072	3.179697949	0.42603796						317			214		78		9	604	23	147	69			551	56	108		39
LeBas_1987	8.428	Africa	N_Kenya	Turkana	Basanite	Alkaline				3	35.5	44.32779506	2.203973004	12.96515575	10.93051823	12.42709661	11.00951773	0.18625124	1.314105969	4.128569148	0.507017264						297			180		83		17	685	24	166	80			697	73	135		49
LeBas_1987	15.591	Africa	S_Kenya	Main Rift	Picrobasalt	Alkaline				-0.28	36.07	43.14066719	4.08414451	10.1750662	13.72874992	15.92312144	9.206972686	0.201686149	1.169779662	1.633657804	0.736154443						357			135		109		45	915	33	345	128			623	105	202		85
LeBas_1987	17.548	Africa	S_Kenya	Main Rift	Basanite	Alkaline				-1.08	35.87	43.8025791	3.75940221	9.897407426	14.04776932	14.78563818	8.607317659	0.211655352	1.370720377	2.83215019	0.685360188						344			121		114		47	1075	29	335	116			651	96	183		74
Barberi_1974	D 128	Africa	Afar	Erta Ale	Basaltic Trachyandesite	Sub-Alkaline	2.3	1.7	Stratigraphic	13.6	40.67	52.15664427	2.495727386	13.12793186	13.106077	8.288655586	4.73782394	0.182614199	1.471058825	3.804462478	0.629004463		0.6
Barberi_1974	C 399	Africa	Afar	Bidu	Basalt	Alkaline	2.3	1.7	Stratigraphic	13.37	41.7	47.78157972	2.346735711	14.90687336	12.96671472	9.82568039	6.907565549	0.122438385	1.275399843	3.214007604	0.65300472		0.65
Barberi_1974	C 321	Africa	Afar	Stratoid	Basalt	Sub-Alkaline	2.3	1.7	Stratigraphic	12	41	49.21478554	1.478687092	14.08321982	10.84026731	11.13604348	9.412608175	0.132571946	0.662859731	2.753417343	0.285539576		0.61
Barberi_1974	C430	Africa	Afar	Stratoid	Basalt	Alkaline	2.3	1.7	Stratigraphic	12.72	41.39	47.33879073	2.553883833	15.72170888	12.00337865	10.17467319	7.661651499	0.163448565	0.91939818	2.809272217	0.653794261		0.93
Barberi_1974	B 115	Africa	Afar	Stratoid	Basalt	Sub-Alkaline	2.3	1.7	Stratigraphic	11	43	49.47172103	2.681338624	12.87451904	14.73957222	10.31598982	5.280804313	0.173979987	0.716388182	3.274917404	0.470769377		0.73
Barberi_1974	C 300	Africa	Afar	Stratoid	Basaltic Andesite	Sub-Alkaline	2.3	1.7	Stratigraphic	12.6	41.3	53.95054558	2.915416286	10.62848253	13.40702155	8.930380412	5.022699636	0.163672493	1.022953083	3.529188135	0.429640295		1
Demant_1994	NY47	Africa	Tanganyika	Virunga	Foidite	Alkaline	1.25	1.25	Stratigraphic	-1.52	29.25	35.96831553	2.85876911	11.28289862	13.20429147	18.66352305	7.054529097	0.23913658	4.58707439	3.989232941	2.152229216		7.65
Demant_1994	NY45	Africa	Tanganyika	Virunga	Foidite	Alkaline	1.25	1.25	Stratigraphic	-1.52	29.25	36.56856489	2.871216053	11.56900241	12.18075443	18.77333573	7.341057893	0.231380048	3.996564469	4.291048167	2.177075908		4.29
Demant_1994	NY46	Africa	Tanganyika	Virunga	Foidite	Alkaline	1.25	1.25	Stratigraphic	-1.52	29.25	36.68899825	2.856973239	11.41738938	12.58922317	18.10816862	7.415526129	0.241582296	4.222438391	4.327474171	2.132226351		4.15
Demant_1994	NY51A	Africa	Tanganyika	Virunga	Foidite	Alkaline	1.25	1.25	Stratigraphic	-1.52	29.25	37.7063984	2.658451663	11.98380164	12.35417172	17.373397	6.646129158	0.218076113	4.299214799	4.486137182	2.274222321		2.36
Demant_1994	AP64	Africa	Tanganyika	Virunga	Foidite	Alkaline	1.25	1.25	Stratigraphic	-1.52	29.25	37.2047934	2.987083472	11.82572972	11.64697506	18.81416754	8.693750404	0.256354179	3.421770992	3.544375165	1.605000075		9.13
Demant_1994	NY50	Africa	Tanganyika	Virunga	Foidite	Alkaline	1.25	1.25	Stratigraphic	-1.52	29.25	37.02181987	2.946901935	11.47108864	13.39382646	17.69232606	8.164009805	0.218289032	3.645426838	3.689084645	1.757226709		8.85
Demant_1994	AP60	Africa	Tanganyika	Virunga	Foidite	Alkaline	1.25	1.25	Stratigraphic	-1.52	29.25	37.01837451	3.168972546	12.66503754	11.73543247	18.36267654	7.032514418	0.260463497	4.026331557	4.026331557	1.703865376		6.79
Demant_1994	AP63	Africa	Tanganyika	Virunga	Foidite	Alkaline	1.25	1.25	Stratigraphic	-1.52	29.25	36.78476512	2.897751403	12.71675076	11.90001849	18.52267714	6.6919295	0.291859854	3.627401037	4.711451922	1.855394783		2.49
Demant_1994	NY64	Africa	Tanganyika	Virunga	Foidite	Alkaline	1.25	1.25	Stratigraphic	-1.52	29.25	44.9158866	2.816880963	16.40781758	10.61029206	8.789902275	4.739350818	0.215892337	5.397308415	4.872998454	1.233670495		0.91
Demant_1994	NY1	Africa	Tanganyika	Virunga	Foidite	Alkaline	0	0	Stratigraphic	-1.52	29.25	40.20236029	2.42109356	17.10024485	11.029898	10.99664764	4.252172723	0.223798564	6.459640381	6.062906562	1.251237428		0.19
Demant_1994	NY281	Africa	Tanganyika	Virunga	Foidite	Alkaline	0	0	Stratigraphic	-1.52	29.25	40.8382975	1.036969466	5.042518188	11.19678151	6.506475081	33.03052741	0.213493714	0.701479345	1.026803099	0.406654693		0.49
Demant_1994	AP30	Africa	Tanganyika	Virunga	Foidite	Alkaline	0	0	Stratigraphic	-1.52	29.25	37.87853258	2.079324531	7.743691355	10.39442861	15.76394312	20.29133938	0.184373604	2.038352619	2.519772584	1.106241622		0.97
Demant_1994	AP188	Africa	Tanganyika	Virunga	Basanite	Alkaline	0	0	Stratigraphic	-1.52	29.25	41.71907165	2.585177897	9.597727388	11.25918865	12.14219382	17.95375516	0.193379449	1.872727295	1.93379449	0.742984199		0.72
Demant_1994	AP159	Africa	Tanganyika	Virunga	Foidite	Alkaline	0	0	Stratigraphic	-1.52	29.25	39.73992192	2.904544913	9.380756362	10.67754637	16.23671397	14.72799276	0.195004782	2.257950109	2.812174227	1.067394597		1.52
Demant_1994	AP161	Africa	Tanganyika	Virunga	Basanite	Alkaline	0	0	Stratigraphic	-1.52	29.25	41.46384175	3.621964523	11.45765115	11.68528193	16.25292813	9.468121346	0.183648905	2.999598788	2.193584148	0.67337932		0.77
Demant_1994	AP29	Africa	Tanganyika	Virunga	Foidite	Alkaline	0	0	Stratigraphic	-1.52	29.25	39.24412154	3.194757711	14.45199545	12.350764	13.65582555	4.847566117	0.272108701	5.069284317	5.311158718	1.602417906		0.11
Demant_1994	AP48B	Africa	Tanganyika	Virunga	Basanite	Alkaline	0	0	Stratigraphic	-1.52	29.25	42.20190699	3.287799315	10.52502939	11.54496581	15.03430213	11.74650281	0.183221014	2.422588969	2.2495469	0.804136675		1.64
Demant_1994	AP152	Africa	Tanganyika	Virunga	Basanite	Alkaline	0	0	Stratigraphic	-1.52	29.25	41.54994011	3.489705186	11.35684758	11.47168949	15.87713821	10.10177817	0.183668694	3.428482288	1.918317471	0.622432796		0.89
DeMulder_1985	189	Africa	Tanganyika	Virunga	Basalt	Alkaline	0.075	0.075	Stratigraphic	-1.52	29.43	45.88120357	2.161514479	12.23498762	10.6030238	10.50169771	14.07023576	0.20391646	2.049360426	1.916814727	0.377245452			4				864	60	244	29	92		57	584	23	228
DeMulder_1985	196	Africa	Tanganyika	Virunga	Basalt	Alkaline	0.075	0.075	Stratigraphic	-1.62	29.32	47.97281148	2.261546808	13.22904814	10.33867524	8.896084566	11.68799412	0.180123197	2.141464676	2.491704226	0.800547543
DeMulder_1985	339	Africa	Tanganyika	Virunga	Trachybasalt	Alkaline	0.075	0.075	Stratigraphic	-1.52	29.43	49.99515358	2.098762278	12.19715469	9.246274646	9.611722895	10.38228296	0.233195809	2.757793911	2.899739186	0.577920048
DeMulder_1985	16	Africa	Tanganyika	Virunga	Basalt	Alkaline	0.075	0.075	Stratigraphic	-1.52	29.43	46.1204354	3.09960019	12.8830288	12.02991383	10.65172052	10.07622472	0.181735516	2.079862017	2.413043796	0.464435208			7				663	44	32	10	90			795
DeMulder_1985	458	Africa	Tanganyika	Virunga	Basalt	Alkaline	0.075	0.075	Stratigraphic	-1.52	29.43	49.31621287	2.713255479	14.15567371	9.802038848	10.98512799	7.550370115	0.172754094	2.205155202	2.662445451	0.436966238			6				483	48	86	23	96		78	705	33	230
DeMulder_1985	40	Africa	Tanganyika	Virunga	Basalt	Alkaline	0.075	0.075	Stratigraphic	-1.52	29.43	47.69944888	2.253996946	13.04678412	10.55084193	9.137825456	12.20407355	0.17260337	2.050934158	2.375834619	0.50765697			8				533	54	160	19	105		66	737	28	247
DeMulder_1985	29	Africa	Tanganyika	Virunga	Basanite	Alkaline	0.075	0.075	Stratigraphic	-1.52	29.43	45.68311658	3.20673144	14.1075693	11.53314383	10.70618005	7.09988782	0.204902967	2.940357582	3.749724303	0.768386128													125	1220		309
DeMulder_1985	109	Africa	Tanganyika	Virunga	Basanite	Alkaline	0.075	0.075	Stratigraphic	-1.52	29.43	46.47869023	3.359661476	15.02740148	10.28084746	11.2933199	6.608008866	0.192269783	2.823329975	3.28882524	0.647645586			7				254	46	48	35	102		108	1093	33	278
DeMulder_1985	134	Africa	Tanganyika	Virunga	Basanite	Alkaline	0.075	0.075	Stratigraphic	-1.52	29.43	45.58686478	3.317999089	12.82416826	11.00434346	11.72495383	8.172862786	0.203558226	2.859993079	3.531735226	0.77352126													112	1244		318
DeMulder_1985	201	Africa	Tanganyika	Virunga	Basanite	Alkaline	0.075	0.075	Stratigraphic	-1.52	29.43	46.96945318	3.030943492	13.41548479	10.92280838	11.01514027	7.170520677	0.193248075	2.959746833	3.498807253	0.823847057
DeMulder_1985	248	Africa	Tanganyika	Virunga	Basanite	Alkaline	0.075	0.075	Stratigraphic	-1.52	29.43	46.16031739	3.199129998	12.16073075	11.23171147	10.62676305	9.133162928	0.282572997	3.138578642	3.481702995	0.585329779
DeMulder_1985	437	Africa	Tanganyika	Virunga	Trachybasalt	Alkaline	0.075	0.075	Stratigraphic	-1.52	29.43	45.97362057	3.367139208	14.4726134	10.81137893	11.29817192	8.275860222	0.162271769	2.251520796	2.870181915	0.517241264
DeMulder_1985	176	Africa	Tanganyika	Virunga	Basanite	Alkaline	0.075	0.075	Stratigraphic	-1.52	29.43	46.26214159	3.157720731	14.46011273	12.8714338	10.20894178	6.468728877	0.224821541	2.483256109	3.311008146	0.551834691													126	903		291
DeMulder_1985	118	Africa	Tanganyika	Virunga	Basanite	Alkaline	0.075	0.075	Stratigraphic	-1.52	29.43	45.74789532	3.405575596	14.57222555	12.30390201	10.42894367	6.831362324	0.222322443	2.900297318	2.960930711	0.626545065
DeMulder_1985	128	Africa	Tanganyika	Virunga	Trachybasalt	Alkaline	0.075	0.075	Stratigraphic	-1.52	29.43	46.90057794	3.156380569	14.49709409	12.09682448	10.3695195	6.808474752	0.212448692	2.589850723	2.761832998	0.606996263
DeMulder_1985	182	Africa	Tanganyika	Virunga	Basanite	Alkaline	0.075	0.075	Stratigraphic	-1.52	29.43	45.30324074	3.415479224	14.17879951	12.71778317	10.42886683	6.547179758	0.304048596	3.010081096	3.506693802	0.587827285			7				38	50	6	7	114			962	36	290
DeMulder_1985	57	Africa	Tanganyika	Virunga	Basanite	Alkaline	0.075	0.075	Stratigraphic	-1.52	29.43	45.46382979	2.98123474	14.28338151	12.64573822	10.11782064	6.330018969	0.245032992	3.226267733	3.91031817	0.796357225			7				132	40	26	22	101			915
DeMulder_1985	419	Africa	Tanganyika	Virunga	Basanite	Alkaline	0.075	0.075	Stratigraphic	-1.52	29.43	46.91622345	3.264894258	15.18841091	11.47940301	9.497874206	6.232979948	0.17399123	2.835033572	3.653815831	0.75737359													105	1141		317
DeMulder_1985	451	Africa	Tanganyika	Virunga	Basanite	Alkaline	0.075	0.075	Stratigraphic	-1.52	29.43	45.12271104	3.598806371	14.84380191	12.1707737	10.07257987	6.534943013	0.18350854	2.834187453	3.710950479	0.92773762
DeMulder_1985	460	Africa	Tanganyika	Virunga	Basanite	Alkaline	0.075	0.075	Stratigraphic	-1.52	29.43	46.45337814	3.284685013	16.03699153	11.80163122	9.325251259	5.715148536	0.172878159	2.837235661	3.59993342	0.772867062
DeMulder_1985	268	Africa	Tanganyika	Virunga	Basanite	Alkaline	0.075	0.075	Stratigraphic	-1.52	29.43	45.37161694	3.346919725	13.47923597	11.40327087	10.29508438	7.40595003	0.203460166	3.458822816	4.221798437	0.813840663													134	1190		307
DeMulder_1985	297	Africa	Tanganyika	Virunga	Basanite	Alkaline	0.075	0.075	Stratigraphic	-1.52	29.43	46.83083348	3.744024923	15.91210592	13.12437822	6.35873798	4.435855615	0.203479615	3.367587634	5.097164365	0.92583225			7				134	38	30	29	117			1387
DeMulder_1985	298	Africa	Tanganyika	Virunga	Trachybasalt	Alkaline	0.075	0.075	Stratigraphic	-1.52	29.43	48.97570228	3.263638561	16.49774573	12.55772283	6.801887486	4.731747816	0.221800679	2.883408826	3.305886309	0.760459471
DeMulder_1985	242	Africa	Tanganyika	Virunga	Trachybasalt	Alkaline	0.075	0.075	Stratigraphic	-1.52	29.43	48.94498731	3.210348078	17.29280147	11.14618083	7.856634594	4.133451359	0.205134063	3.210348078	3.169321266	0.830792953													142	1171		327
DeMulder_1985	415	Africa	Tanganyika	Virunga	Trachybasalt	Alkaline	0.075	0.075	Stratigraphic	-1.52	29.43	48.73305393	3.600569327	15.26480924	11.28959415	9.257174064	4.162218025	0.190559379	3.149244481	3.740981502	0.611795902													117	1098		288
DeMulder_1985	475	Africa	Tanganyika	Virunga	Trachybasalt	Alkaline	0.075	0.075	Stratigraphic	-1.52	29.43	47.92829239	3.051844259	15.34115	11.71157933	8.940469927	6.165135047	0.174098498	2.806058144	3.174737317	0.70663508
DeMulder_1985	21	Africa	Tanganyika	Virunga	Basanite	Alkaline	0.075	0.075	Stratigraphic	-1.52	29.43	48.57227048	2.882001577	13.57653704	10.52740749	9.47947557	7.169857581	0.271129068	3.303757905	3.635137877	0.582425406
DeMulder_1985	97	Africa	Tanganyika	Virunga	Basanite	Alkaline	0.075	0.075	Stratigraphic	-1.52	29.43	46.22779294	3.850636045	14.84813323	10.931361	11.62246953	5.957397652	0.181443583	2.540210166	3.235743902	0.604811944													141	1255		296
DeMulder_1985	216	Africa	Tanganyika	Virunga	Trachybasalt	Alkaline	0.075	0.075	Stratigraphic	-1.52	29.43	47.76922449	3.148403299	13.05631783	11.47253216	10.74279464	7.705038105	0.191117133	2.363817173	2.977403759	0.5733514			6				173	48	28	9	110			923
DeMulder_1985	267	Africa	Tanganyika	Virunga	Basanite	Alkaline	0.075	0.075	Stratigraphic	-1.52	29.43	47.56488945	3.355836468	15.46958762	11.26472657	8.164504577	5.361153381	0.194392966	3.437686138	4.307338881	0.879883952													135	1234		318
DeMulder_1985	390	Africa	Tanganyika	Virunga	Basanite	Alkaline	0.075	0.075	Stratigraphic	-1.52	29.43	47.24034746	3.846568249	15.73317836	11.21263421	9.223601318	5.183174192	0.204061976	2.877273863	3.744537261	0.734623114
DeMulder_1985	480	Africa	Tanganyika	Virunga	Basanite	Alkaline	0.075	0.075	Stratigraphic	-1.52	29.43	47.73267553	3.235768667	14.49990676	10.95530942	9.300291075	6.359608229	0.203507463	3.215417921	3.785238818	0.712276122
DeMulder_1985	113	Africa	Tanganyika	Virunga	Phonotephrite	Alkaline	0.075	0.075	Stratigraphic	-1.52	29.43	50.84814545	2.766009898	15.90960437	9.84221024	7.16739791	4.270153966	0.242278239	3.664458368	4.653761178	0.635980378													182	1121		308
DeMulder_1985	250	Africa	Tanganyika	Virunga	Basaltic Trachyandesite	Alkaline	0.075	0.075	Stratigraphic	-1.52	29.43	49.66064824	2.780596215	13.8629725	10.29076455	8.851898024	6.46138545	0.260055761	3.440737763	3.830821405	0.560120101													121	969		294
DeMulder_1985	399	Africa	Tanganyika	Virunga	Basaltic Trachyandesite	Alkaline	0.075	0.075	Stratigraphic	-1.52	29.43	49.71422746	3.105223988	14.3923046	11.05167603	8.815158886	5.056203533	0.286007473	3.278871382	3.850886327	0.449440314
DeMulder_1985	430	Africa	Tanganyika	Virunga	Phonotephrite	Alkaline	0.075	0.075	Stratigraphic	-1.52	29.43	49.64193679	2.870417506	15.1460328	10.74223012	8.214279883	5.028320028	0.213754495	3.26739014	4.203838404	0.671799842
DeMulder_1985	472	Africa	Tanganyika	Virunga	Trachybasalt	Alkaline	0.075	0.075	Stratigraphic	-1.52	29.43	49.80256462	3.097377178	14.50876678	10.56323399	8.660429609	5.807582208	0.14264237	2.812092438	3.902287694	0.703023109													160	949		294
DeMulder_1985	249	Africa	Tanganyika	Virunga	Phonotephrite	Alkaline	0.075	0.075	Stratigraphic	-1.52	29.43	49.49242115	2.754112471	16.39206941	10.89936134	6.895481595	4.314776205	0.214208748	3.702751212	4.569786619	0.765031242													151	1280		341
DeMulder_1985	292	Africa	Tanganyika	Virunga	Basaltic Trachyandesite	Alkaline	0.075	0.075	Stratigraphic	-1.52	29.43	51.72947802	2.453612321	16.05538021	9.857744852	7.085950936	4.143652343	0.20361928	3.62442318	4.194557163	0.651581695
Barker_1989	U-17	Africa	Tanganyika	Toro-Ankole	Foidite	Alkaline	0.005	0.001	Stratigraphic	0.7	30.25	17.35251466	2.488091532	3.07805138	14.95600541	45.31148136	10.8373059	0.577134634	0.089776499	1.115793625	4.193845005									26					5658		845	483			3126
Nakamura_1980	101001	Africa	Tanganyika	Virunga	Foidite	Alkaline	0	0	Stratigraphic	-1.52	29.25	39.8636701	2.956614597	14.83369995	12.71911704	11.97833927	4.121034729	0.293636381	5.619592813	6.257492537	1.356802589
Nakamura_1980	101601	Africa	Tanganyika	Virunga	Foidite	Alkaline	0	0	Stratigraphic	-1.52	29.25	39.91898114	3.031053997	14.39750649	12.88750813	12.21514761	4.213165056	0.293001886	5.455897194	6.052004481	1.535734025
Nakamura_1980	60305	Africa	Tanganyika	Virunga	Foidite	Alkaline	0	0	Stratigraphic	-1.52	29.25	40.03854138	3.006967848	14.47421812	12.88967042	12.15018873	4.219948098	0.285407118	5.44312146	5.932390805	1.559546036
Nakamura_1980	111801	Africa	Tanganyika	Virunga	Foidite	Alkaline	0	0	Stratigraphic	-1.52	29.25	39.85949265	2.909378024	14.74963423	12.87071736	12.0024515	4.247489171	0.293978964	5.403130617	6.173558247	1.490169232
Nakamura_1980	60301	Africa	Tanganyika	Virunga	Foidite	Alkaline	0	0	Stratigraphic	-1.52	29.25	39.47311016	2.932986513	15.48983502	12.68254735	11.9763616	4.226352094	0.285151467	5.550269617	6.039100702	1.344285485
Nakamura_1980	60303	Africa	Tanganyika	Virunga	Basanite	Alkaline	0	0	Stratigraphic	-1.408	29.2	46.16614594	3.796690917	16.15613156	11.85820474	9.491727293	4.513619255	0.191854062	3.665422348	3.513958615	0.646245263
Nakamura_1980	60304	Africa	Tanganyika	Virunga	Basanite	Alkaline	0	0	Stratigraphic	-1.408	29.2	46.22710642	3.848891509	16.11281354	11.94019085	9.35452372	4.596445241	0.202041549	3.656952038	3.505420876	0.55561426
Nakamura_1980	102509	Africa	Tanganyika	Virunga	Basanite	Alkaline	0	0	Stratigraphic	-1.408	29.2	45.9933613	3.774072316	16.14296532	11.84773488	9.540854816	4.377923887	0.201283857	3.673430388	3.794200702	0.654172535
Wolde_1994	AK-2	Africa	Ethiopia	Main Rift	Basalt	Alkaline				8.847	39	45.32797902	2.196200753	15.04247091	10.55746796	12.13425987	10.12859708	0.180509651	0.972746452	2.998465869	0.461302441		0		28		257	548	54	193	48	86		10	627	19	125	28			317	22.3	45		23	5.1	1.68		0.8
Wolde_1994	AK-3A	Africa	Ethiopia	Main Rift	Basanite	Alkaline				8.847	39	44.28145854	1.62564814	13.26449096	10.32007316	11.86822875	14.86021919	0.179519427	0.777917515	2.493325368	0.329118949		0		29		230	1038	69	391	68	75		18	452	16	103	11			224	17	36		20	4.1	1.21		0.7
Wolde_1994	AK-3B	Africa	Ethiopia	Main Rift	Basanite	Alkaline				8.847	39	44.27289287	1.633760511	13.31212268	10.25410624	12.50532737	14.21976741	0.181528946	0.806795314	2.47081065	0.342888009		0.5		29		225	940	62	354	53	78		16	457	17	103	11			318	17.7	36		18	4.2	1.32		0.7
Wolde_1994	D-1	Africa	Ethiopia	Debr Zeyt	Basalt	Alkaline				8.65	38.8	45.93887321	2.006064333	15.34639214	10.37907595	11.23396026	9.749472656	0.190576112	1.354093424	3.19967261	0.6018193		0		29		245	363	53	130	105	86		29	596	22	161	35			415	30.5	61		30	6	1.82		0.9
Wolde_1994	D-2	Africa	Ethiopia	Debr Zeyt	Basalt	Alkaline				8.65	38.8	47.03280182	1.965549927	15.34332341	10.64770486	10.93086439	8.935229514	0.180509687	1.333766022	3.108777945	0.52147243		0		28		250	332	60	444	277	87		36	568	22	165	27			408	28.2	57		26	5.7	1.78		0.8
Rogers_2006	BB85-250	Africa	S_Kenya	Greater Olkaria	Basalt	Sub-Alkaline	0.005	0.005	Stratigraphic	-0.72	36.43	49.20524522	1.646584409	16.31403852	10.90935949	11.00084359	7.013417305	0.187226869	0.737775067	2.762861363	0.222648168		-0.12	6.34	37.2		272	52	49	55	54	97		19.1	459	28.6	177	33.8		0.188	314	25.6	44.6	5.91	23.5	4.96	1.598	5.21	0.807
Rogers_2006	ND226A	Africa	S_Kenya	Greater Olkaria	Basalt	Alkaline	0.005	0.005	Stratigraphic	-0.72	36.43	49.59519065	2.026132636	15.76555979	11.04255045	10.11547478	6.136113829	0.198461767	1.133054682	3.422452928	0.565008501		-0.31	6.27	35.1		285	167	39	512	36	97		14.8	536	31.7	134	30		0.064	970	27.9	58.4	7.66	32.4	6.74	2.727	6.62	0.972
Rogers_2006	NB25	Africa	S_Kenya	Greater Olkaria	Basalt	Alkaline	0.005	0.005	Stratigraphic	-0.72	36.43	48.39775663	2.480460743	15.38551963	12.81740786	10.13586726	6.037100222	0.232196162	0.940899232	3.139695935	0.43309632		-0.87	8.03	35.6		340	109	48	337	50	108		18.9	489	35	136	39.6		0.068	485	32.5	63	7.88	31.7	6.65	2.282	6.81	1.019
Rogers_2006	ND124B	Africa	S_Kenya	Greater Olkaria	Basalt	Alkaline	0.005	0.005	Stratigraphic	-0.72	36.43	49.43648285	2.085854881	15.58059644	11.28481326	9.988600839	6.301125478	0.199569408	1.162972998	3.393692983	0.566290859		-0.5	6.71	35.2		283	117	41	288	36	95		16.3	535	33.4	122	30		0.054	978	29.6	61.8	8.14	34.1	7.13	2.839	7.04	1.021
Rogers_2006	ND218	Africa	S_Kenya	Greater Olkaria	Basalt	Sub-Alkaline	0.005	0.005	Stratigraphic	-0.72	36.43	48.83259699	1.982684488	15.76421596	11.1216341	11.13423736	6.615702456	0.190467391	0.814552033	3.12042321	0.423486007		-0.14	6.88	35.4		310	193	46	581	66	93		16.8	517	29	129	31.7		0.141	393	26	52.9	6.63	27.2	5.67	1.919	5.72	0.855
Rogers_2006	ND64	Africa	S_Kenya	Greater Olkaria	Basalt	Sub-Alkaline	0.005	0.005	Stratigraphic	-0.72	36.43	47.5959564	1.858547633	15.94352333	11.2987231	12.27131066	7.375027106	0.198911519	0.499828946	2.682755365	0.27541595		0.82	6.92	40.1		324	147	52	437	92	93		13.5	489	21.8	80	24.8		0.147	278	18.4	37.3	4.64	19.2	4.2	1.569	4.38	0.668
Rogers_2006	GOIT2	Africa	S_Kenya	Elmenteita	Basalt	Sub-Alkaline	0.005	0.005	Stratigraphic	-0.48	36.15	47.4908686	2.022964134	16.00465409	10.93425091	11.68913139	7.765928946	0.180064933	0.551260241	2.846836647	0.514040116		-0.65	4.57	35.7		288	245	46	70	64	80		7.5	741	26.6	81	15.7		0.063	684	20.5	43.1	5.69	24.3	5.21	1.982	5.38	0.804
Rogers_2006	KB187	Africa	N_Kenya	Turkana	Basanite	Alkaline	0.005	0.005	Stratigraphic	2.63	36.6	44.98254887	2.526541725	14.09810283	11.43965945	12.69334563	10.24765324	0.181911004	1.030829024	2.385055389	0.414352843		0.11	9.94	38.3		308	456	57	213	113	85		24.3	658	23.3	150	49.8		0.237	333	27.9	55	6.83	28	5.9	2.013	5.76	0.83
Rogers_2006	KB240	Africa	N_Kenya	Turkana	Basalt	Alkaline	0.005	0.005	Stratigraphic	2.63	36.6	46.28819117	2.564943635	15.39572312	11.22607842	11.73873377	7.50592013	0.190931212	1.089015061	3.293310851	0.707152637		-0.38	5.42	31.6		271	234	43	113	91	84		27.3	644	29.6	158	51.9		0.318	674	35.2	70.4	8.95	37	7.53	2.892	7.25	1.023
Rogers_2006	KB202	Africa	N_Kenya	Namarunu	Basalt	Alkaline	0.005	0.005	Stratigraphic	1.9	36.27	49.02387062	2.454727692	15.3988471	11.86608702	10.31975196	5.513292144	0.219118021	0.847189031	3.927968212	0.429148198		-0.58	7.63	33.3		321	122	41	46	70	100		21.8	359	41.5	187	43.6		0.236	274	24.8	52.9	6.78	29.3	6.85	2.266	7.36	1.179
Rogers_2006	RM56187	Africa	N_Kenya	Silali	Basalt	Alkaline	0.005	0.005	Stratigraphic	1.15	36.23	46.76782586	3.318546142	13.88850338	15.05868888	10.86793248	5.367636134	0.251033933	0.723508369	3.153231113	0.603093718		-0.11	7.66	35.7		420	9	50	18	53	118		16.1	471	43.1	177	33.8		0.146	463	27.8	56.5	7.98	35.1	7.93	2.687	8.3	1.277
Rogers_2006	RM61480	Africa	N_Kenya	Silali	Basalt	Alkaline	0.005	0.005	Stratigraphic	1.15	36.23	46.70408271	3.650587667	14.41319039	13.82927113	9.478574566	5.489760107	0.215889442	1.182251708	3.557035575	1.479356703		0.65	5.2	22.6		265	51	40	46	58	122		25.1	1090	34.5	150	48.7		0.152	1116	45.9	95.4	12.42	52.8	10.16	3.902	9.38	1.266
Rogers_2006	RM61487	Africa	N_Kenya	Silali	Basalt	Alkaline	0.005	0.005	Stratigraphic	1.15	36.23	47.75686702	2.725069431	15.31652585	12.04659196	10.7730607	5.946891052	0.211018715	1.090431636	3.553999406	0.579544221		-0.49	7.08	31.6		302	38	43	31	53	101		22	442	39.4	178	33.2		0.181	515	27	57.2	7.62	32.4	7.33	2.584	7.68	1.174
Ayalew_2006	98-19	Africa	Ethiopia	Tepi	Basalt	Alkaline	0.005	0.005	Stratigraphic	7.42	35.43	47.27791579	1.893141382	15.59057608	10.84012755	8.807663112	10.93365076	0.161980011	1.00225132	2.966258956	0.526435037						173	528.7		262	54	87.6	17	18.2	451.9	23.4	182.8	23.2		0.2	213.7	18.3	41.2	5.04	21.9	4.51	1.61	4.29	0.65
Ayalew_2006	98-17	Africa	Ethiopia	Tepi	Basalt	Alkaline	0.005	0.005	Stratigraphic	7.42	35.43	47.24921543	1.922344953	15.68228778	10.83354698	8.802316365	10.72466132	0.16188168	1.052230922	3.04539911	0.526115461						171.1	528.2		270.4	54.5	87.9	17.8	19.6	476	25.2	193.4	24.9		0.25	213.2	19.7	43.4	5.35	22.5	4.87	1.79	4.72	0.69
Ayalew_2006	98-11	Africa	Ethiopia	Tepi	Basalt	Alkaline	0.005	0.005	Stratigraphic	7.42	35.43	48.43579734	2.431922879	17.53011075	12.12651998	8.410399956	5.573156597	0.2533253	0.982902164	3.668150342	0.587714696						255.2	26.3		28	20.7	115.9	19.8	17.7	575.7	27.9	149.8	28		0.27	355.5	24.3	49.9	6.46	26.5	5.84	1.83	5.44	0.86
Ayalew_2006	98-15	Africa	Ethiopia	Tepi	Basalt	Alkaline	0.005	0.005	Stratigraphic	7.42	35.43	48.03156882	3.604906328	15.43509188	14.16261072	8.123732571	4.874239543	0.152319986	1.259178549	3.615060994	0.741290597						274.9	19.6		45	39.4	172.4	26.1	22	496.2	38.8	286.6	27.5		0.83	550.5	35.8	78.9	10.06	43.2	8.79	2.81	8.33	1.25
Ayalew_2006	98-12	Africa	Ethiopia	Tepi	Basalt	Alkaline	0.005	0.005	Stratigraphic	7.42	35.43	46.65932425	3.66174262	15.11356372	13.96426342	9.63616479	4.767365738	0.253583284	0.943329816	3.905182573	1.095479787						221.6	1.2		4.2	19.3	132.6	19.4	17.8	701.2	30	150.5	30.4		0.3	485.8	33.7	72	9.12	40.5	8.36	2.72	7.48	1.13
Ayalew_2006	98-16	Africa	Ethiopia	Tepi	Trachybasalt	Alkaline	0.005	0.005	Stratigraphic	7.42	35.43	49.47497841	2.104457159	17.40224189	9.832104789	7.790538523	5.362318723	0.171998902	2.266338479	4.735028609	0.859994512						183.3	73.1		38.1	33.8	96.5	18.4	61.4	1248.9	26.9	152.5	78.9		0.57	949.6	54.8	99.4	11.09	42.4	7.39	2.43	6.14	0.84
Ayalew_2006	98-20	Africa	Ethiopia	Tepi	Trachybasalt	Alkaline	0.005	0.005	Stratigraphic	7.42	35.43	48.06455008	2.240984297	16.73133072	11.95263959	8.517768369	6.286924272	0.202804009	1.15598285	4.14734198	0.69967383						182.3	121		69.3	42.2	106.3	19.5	23.2	597	28.8	215.8	29		0.27	265.4	26.2	57.6	7.09	30.2	6.42	2.04	5.56	0.83
Ayalew_2006	98-18	Africa	Ethiopia	Tepi	Trachybasalt	Alkaline	0.005	0.005	Stratigraphic	7.42	35.43	49.31768427	2.410186623	18.12703385	11.20791465	6.78497915	4.75961224	0.182283022	1.660800867	4.678597563	0.870907772						110	18.3		21.3	38.6	89.5	18.1	24.6	849.2	33.1	298.1	47.1		0.18	624.4	34.3	73.2	9.08	37.6	7.51	2.62	6.81	0.93
Alayew_2009	SA06	Africa	Ethiopia	Main Rift	Basalt	Sub-Alkaline	11.3	0.4	Stratigraphic	9.6	39.2	50.51816976	2.508642527	13.47760581	10.85686047	10.92833749	7.810308112	0.172659607	0.741420666	2.630519897	0.355475662		0.03		8.12	27.6	270	307.6	34.7	96.1	78.9	91.8	20.5	6.3	578	26.1	198	24.7	1.73	0.19	394	27.18	60.2	7.36	33.34	7.07	2.24	6.31	0.93
Alayew_2009	SA01A	Africa	Ethiopia	Main Rift	Basalt	Sub-Alkaline	11.3	0.4	Stratigraphic	9.6	39.2	50.4635817	2.615428702	14.14156217	11.87627246	10.93816887	6.558846396	0.233158373	0.466316745	2.40254497	0.304119617		0.01		4.35	31.6	318	246	31.5	91	135.7	99.9	22.8	10.6	345	33.7	189	13.8	1.88	0.11	157	19.21	43.9	5.99	27.56	6.84	2.25	7.11	1.13
Alayew_2009	SA14A	Africa	Ethiopia	Main Rift	Basalt	Sub-Alkaline	11.3	0.4	Stratigraphic	9.6	39.2	51.87458701	3.870008872	13.89497866	12.03963877	8.738397693	4.621366978	0.308777304	1.029257679	3.200991381	0.421995648		0.01		6.23	30.8	401	3	28.1	24	57.9	122.4	23.7	17.9	519	42.1	292	27.6	2.81	0.32	524	33.21	75.5	9.48	44.33	9.95	3.2	9.54	1.45
Alayew_2009	SA08A	Africa	Ethiopia	Main Rift	Basalt	Sub-Alkaline	11.3	0.4	Stratigraphic	9.6	39.2	51.60005796	3.201351465	14.26800413	12.84755324	8.632398201	4.34688298	0.194331239	1.135303555	3.313859025	0.460258198		0.01		6.37	26.4	333	1.8	30.6	14.5	67.9	111.8	25.1	30.2	499	38.7	285	32.1	2.48	0.37	417	36.48	78.6	9.52	41.78	9.11	2.78	8.45	1.29
Alayew_2009	SA11B	Africa	Ethiopia	Main Rift	Basaltic Andesite	Sub-Alkaline	11.3	0.4	Stratigraphic	9.6	39.2	52.54501083	3.330532766	14.49341935	11.50153148	9.003642095	4.237008045	0.173146963	1.089807358	3.20831138	0.417589735		0.02		4.69	28.7	316	26.2	29.4	37.9	126.3	119	24.6	28.2	484	37.1	294	31.2	2.57	0.24	424	39.3	84.6	10.61	44.66	9.61	2.89	8.8	1.3
Alayew_2009	SA17A	Africa	Ethiopia	Main Rift	Basaltic Andesite	Sub-Alkaline	11.3	0.4	Stratigraphic	9.6	39.2	53.4780747	2.893176023	14.62830403	10.68714859	8.791194512	4.669687616	0.192878402	1.106512935	3.157114888	0.395908298		0.01		5.63	27.1	317	19.6	30.8	31.3	41.2	108.8	23.5	22.8	456	37.8	279	21	2.4	0.17	463	32.52	72.5	8.74	39.37	8.67	2.69	8.25	1.27
Alayew_2009	SA04A	Africa	Ethiopia	Main Rift	Basaltic Andesite	Sub-Alkaline	11.3	0.4	Stratigraphic	9.6	39.2	53.62650021	2.827801036	14.3424441	10.96495516	8.483403107	4.638407454	0.193266977	1.424072464	3.122787475	0.376362008		0.01		4.11	31.4	316	18.6	34.3	30.9	38	108	22.4	29.4	444	36.5	270	19.4	2.33	0.22	464	31.84	70.3	8.52	38.55	8.61	2.62	8.19	1.23
Lowenstern_2006	C7	Africa	Afar	Alid	Basalt	Sub-Alkaline	0.04	0.01	Stratigraphic	14.88	39.92	49.92981753	1.774613996	16.14196912	11.01864849	11.1389613	5.90535392	0.190495288	0.862241829	2.697012232	0.340886304		-0.23	4.44	29		352	93.9	37.5	50.5				15	357	18	75	31		0.154	273	21.4	42.9	4.9	19.4	3.76	1.25	3.58	0.55
Lowenstern_2006	D11	Africa	Afar	Alid	Basalt	Sub-Alkaline	0.04	0.01	Stratigraphic	14.88	39.92	50.9324243	1.71445759	15.12933627	10.81812713	10.07619812	6.89793463	0.190495288	1.042711049	2.827351113	0.370964508		-0.14	5.39	27		333	222.2	38.1	86.5				17	317	23	94	34		0.17	317	23.9	48.1	5.6	21.9	4.31	1.37	4.24	0.65
Lowenstern_2006	D1	Africa	Afar	Alid	Basalt	Sub-Alkaline	0.04	0.01	Stratigraphic	14.88	39.92	51.20753583	1.262651568	16.42449143	9.469886762	10.60226476	6.684036477	0.180378796	0.972041287	2.906102816	0.290610282		-0.24	5	35		349		44	50				20	455	19	82	31		0.175	356	20.6	40.8		18.3	3.64	1.21	3.54
Keller_2006	OL 198	Africa	S_Kenya	Oldoinyo Lengai	Foidite	Alkaline	0	0	Stratigraphic	-2.735	35.915	37.54250469	4.373784127	7.73902509	13.27557921	14.69591467	14.18135183	0.226407649	2.603687962	4.322327843	1.039416934				25		311	607	67.7	300	162	147	19.9	59.6	1501	28.6	370	123		0.7	956	95.3	180	20.5	76.5	13.5	3.94	9.66	1.25
Keller_2006	OL 198B	Africa	S_Kenya	Oldoinyo Lengai	Foidite	Alkaline	0	0	Stratigraphic	-2.735	35.915	37.58797975	4.703643687	7.287045363	13.83171783	14.40941173	15.55187224	0.216141176	2.243751256	3.180363018	0.988073948				26		347	615	63.8	307	152	125	16.8	55.5	1260	24.3	418	111		0.45	774	84.9	165	19.1	75.5	12.7	3.8	9.41	1.24
Keller_2006	OL 343	Africa	S_Kenya	Oldoinyo Lengai	Foidite	Alkaline	0	0	Stratigraphic	-2.735	35.915	37.54890655	4.63809052	7.354833965	13.57037109	13.96592067	15.53605377	0.20659646	2.437838224	3.760055566	0.981333184				35		274	599	73	350	172	124	17	51	1121	31	377	123			983
Keller_2006	OL 336	Africa	S_Kenya	Oldoinyo Lengai	Foidite	Alkaline	0	0	Stratigraphic	-2.6	35.911	35.18278149	6.022089861	7.556313794	14.49049874	17.70097817	9.99854781	0.240048643	2.817962326	4.592234902	1.398544266				39		311	110	49	104	191	106	20	49	1427	44	576	158			1103
Keller_2006	OL 12/99	Africa	S_Kenya	Oldoinyo Lengai	Foidite	Alkaline	0	0	Stratigraphic	-2.6	35.911	35.50391115	6.031713084	7.310852237	14.57846333	17.37757338	10.24351274	0.239188622	2.693471877	4.450988275	1.570325303				29		289	161	50	139	247	140	17	54	1579	55	605	153			919
Keller_2006	OL 12/2K	Africa	S_Kenya	Oldoinyo Lengai	Foidite	Alkaline	0	0	Stratigraphic	-2.6	35.911	35.04608535	5.997026051	7.118253906	14.36493675	16.94185576	10.0807642	0.22630287	3.168240178	5.451841865	1.604693077				30		375	218	57.1	128	197	167	21.8	61.2	1479	36.6	567	167		0.71	908	124	249	29.3	114	19.9	5.99	15.1	1.83
Keller_2006	OL 350	Africa	S_Kenya	Oldoinyo Lengai	Foidite	Alkaline	0	0	Stratigraphic	-2.75	35.978	35.81299822	5.421472802	7.704746925	14.55967382	18.41215571	10.35292787	0.250221822	2.304125941	3.909715963	1.271960927				37		337	112	50	89	232	132	16	49	1364	43	454	156			1257
Keller_2006	OL 352	Africa	S_Kenya	Oldoinyo Lengai	Foidite	Alkaline	0	0	Stratigraphic	-2.75	35.978	37.79419765	4.435987465	7.801935798	13.26449803	13.99361854	15.4999843	0.218163318	2.451740144	3.61527784	0.924596919				34		264	481	67	296	176	119	16	51	1189	29	349	118			1168
Keller_2006	OL 199	Africa	S_Kenya	Oldoinyo Loolmurwak	Foidite	Alkaline	0	0	Stratigraphic	-2.78	35.98	39.80116249	4.082969684	7.501028275	13.79012102	13.38133576	15.97864472	0.207784717	1.537606904	2.773925969	0.945420461				22		300	722	69.5	368	126	142	19.4	37.1	973	28.1	395	101		0.26	673	83.1	167	19.7	77	14	4.09	9.98	1.37
Keller_2006	OL 342	Africa	S_Kenya	Oldoinyo Loolmurwak	Foidite	Alkaline	0	0	Stratigraphic	-2.78	35.98	39.90308855	3.931597006	7.601087545	13.73551956	13.74486313	15.29653342	0.220169432	1.824261011	2.799297068	0.943583281				27		228	620	71	374	131	133	17	42	1087	33	373	104			780
Keller_2006	OL 141	Africa	S_Kenya	Oldoinyo Loolmurwak	Foidite	Alkaline	0	0	Stratigraphic	-2.78	35.98	39.74950622	3.9375491	7.542640228	14.08039299	13.9632348	15.89564676	0.218175544	1.412946379	2.275259242	0.924648733				26		265	654	70	399	127	131	15	36	1672	34	369	99			747
Keller_2006	OL 293C	Africa	S_Kenya	Oldoinyo Lengai	Foidite	Alkaline	0	0	Stratigraphic	-2.777	35.889	34.78205628	4.644742284	8.005224029	14.52175893	21.71470529	7.598541525	0.299660793	2.418690683	4.78387051	1.230749684				29		133	0	45.3	12.2	276	159	18.1	39.4	1785	36.2	515	180		0.22	1061	100	165	18.2	67	13.4	4.23	11.2	1.52
Bizouard_1980	CH 48	Africa	Afar	Erta Ale	Basalt	Sub-Alkaline	0.55	0.55	Stratigraphic	13.6	40.67	49.32645524	1.749380229	14.71299557	10.34679127	12.42767804	8.595220778	0.202240489	0.252800611	2.214533353	0.171904416		0.33
Bizouard_1980	G 65	Africa	Afar	Erta Ale	Basalt	Sub-Alkaline	0.55	0.55	Stratigraphic	13.6	40.67	48.51997099	2.285434232	14.64295915	11.55571773	10.47659232	8.342846201	0.212363358	0.616864992	2.993312091	0.35393893		0.12
Bizouard_1980	D 128	Africa	Afar	Erta Ale	Basaltic Trachyandesite	Sub-Alkaline	0.55	0.55	Stratigraphic	13.6	40.67	52.15664427	2.495727386	13.12793186	13.106077	8.288655586	4.73782394	0.182614199	1.471058825	3.804462478	0.629004463		0.6
Bizouard_1980	D 103	Africa	Afar	Erta Ale	Basalt	Sub-Alkaline	0.55	0.55	Stratigraphic	13.6	40.67	51.50793255	3.439914806	11.7118507	14.58721799	8.806585413	4.388161117	0.242105441	1.210527205	3.480265713	0.625439056		0.12
Duffield_1997	ED96-1	Africa	Afar	Alid	Basalt	Sub-Alkaline	0.55	0.55	Stratigraphic	14.8917	39.9006	51.20775135	1.262656883	16.42456056	9.469505734	10.60230938	6.684064609	0.180379555	0.972045378	2.906115047	0.290611505		-0.24	5	35		349		44	50				20	455	19	82	31		0.175	356	20.6	40.8		18.34	3.64	1.21	3.54
Duffield_1997	ED96-6	Africa	Afar	Alid	Basalt	Sub-Alkaline	0.55	0.55	Stratigraphic	14.8817	39.9167	51.93541468	1.533703618	15.84827072	10.85473022	9.903916175	5.773943033	0.18043572	0.751815499	2.87694731	0.340823026		2.26	6	21		346		42	21				5	400	20	96	40		0.049	355	25.58	50.14		22.16	4.2	1.36	4.06
Duffield_1997	ED96-7	Africa	Afar	Alid	Basalt	Sub-Alkaline	0.55	0.55	Stratigraphic	14.9178	39.9422	50.26525444	0.851783618	15.02145463	8.959362726	12.08530639	9.970878821	0.16033574	0.410860333	2.104406585	0.170356724		0.62	3	17		279		49	191				3	191	16	47	17		0.007	185	9.27	18.82		9.24	2.09	0.74	2.43
Duffield_1997	ED96-10	Africa	Afar	Alid	Basalt	Sub-Alkaline	0.55	0.55	Stratigraphic	14.8897	39.9256	51.01631596	1.052192728	17.91733902	8.930214209	11.59416177	5.842174859	0.16033413	0.681420052	2.595408728	0.210438546		0.09
Duffield_1997	ED96-11	Africa	Afar	Alid	Basalt	Sub-Alkaline	0.55	0.55	Stratigraphic	14.8997	39.8836	50.93266942	1.714465841	15.12940908	10.81769794	10.07624661	6.897967827	0.190496205	1.042716067	2.82736472	0.370966293		-0.14
Duffield_1997	ES96-12	Africa	Afar	Alid	Basalt	Sub-Alkaline	0.55	0.55	Stratigraphic	14.7714	39.9375	51.25637282	2.336672837	14.67189854	12.84110033	8.875345324	4.45271562	0.210601415	1.383952152	3.540109491	0.431231468		0.6
Duffield_1997	ELL96-11	Africa	Afar	Alid	Basalt	Sub-Alkaline	1.129	0.012	K-Ar	14.8	39.9	50.32843261	1.443109179	15.1225816	10.14641044	11.29433364	7.796798202	0.180388647	0.731576181	2.625656978	0.33071252		0.07	4	21		339		45	105				6	282	23	86	24		0.02	292	16.86	35.39		18.09	3.97	1.24	4.14
Duffield_1997	EC96-2	Africa	Afar	Alid	Basalt	Sub-Alkaline	0.55	0.55	Stratigraphic	14.86	39.9686	50.21219715	1.733874273	18.28084782	10.04900811	11.01461171	4.369764063	0.180403104	0.881970728	2.896472051	0.380850996		-0.14
Duffield_1997	EC96-3	Africa	Afar	Alid	Basalt	Sub-Alkaline	0.55	0.55	Stratigraphic	14.9	39.97	49.79272513	1.603953296	15.30772927	10.65980143	10.886833	7.588704031	0.180444746	0.862124897	2.746770019	0.3709142		0.1	4	25		407		49	120				11	331	19	89	34		0.044	329	22.55	45.16		20.77	4.02	1.28	3.94
Duffield_1997	EC96-6	Africa	Afar	Alid	Basalt	Sub-Alkaline	0.55	0.55	Stratigraphic	14.8872	39.8561	51.16200218	2.316429342	14.69077483	12.48710446	8.704158741	4.682997848	0.230640151	1.444007902	3.539824926	0.742059616		-0.16
Duffield_1997	EC96-7	Africa	Afar	Alid	Basalt	Sub-Alkaline	0.55	0.55	Stratigraphic	14.9061	39.8481	49.93206432	1.774693852	16.14269549	11.01464441	11.13946254	5.905619655	0.19050386	0.862280629	2.697133595	0.340901644		-0.23
Duffield_1997	EC96-9	Africa	Afar	Alid	Basaltic Andesite	Sub-Alkaline	0.55	0.55	Stratigraphic	14.8892	39.9011	53.02389807	1.934886052	14.90764538	11.81731756	8.531544197	4.220658175	0.210531643	1.634126562	3.288303756	0.431088602		-0.46	6	19		394		37	17				19	266	26	133	53		0.086	418	34.21	65.26		27.9	5.22	1.45	5.08
Duffield_1997	EC96-16	Africa	Afar	Alid	Basalt	Sub-Alkaline	0.55	0.55	Stratigraphic	14.8669	39.9044	48.72103868	0.831382856	12.36055957	7.466086491	12.77124266	15.49577443	0.140233253	0.540899689	1.492482476	0.180299896		-0.06
Duffield_1997	EC96-18	Africa	Afar	Alid	Basaltic Andesite	Sub-Alkaline	0.55	0.55	Stratigraphic	14.88	39.9247	52.81548863	2.105401027	14.98845017	12.00426278	8.401552671	4.571727945	0.190488664	0.982520479	3.378667363	0.561440274		1.88
Duffield_1997	EC96-19	Africa	Afar	Alid	Basaltic Andesite	Sub-Alkaline	0.55	0.55	Stratigraphic	14.88	39.9247	52.78912362	2.24591903	14.79900218	12.31892002	8.18156218	4.321388848	0.200528485	1.102906666	3.449089939	0.59155903		1.55
Duffield_1997	EC96-29	Africa	Afar	Alid	Basalt	Sub-Alkaline	0.55	0.55	Stratigraphic	14.8856	39.8944	51.01078277	2.276729786	14.57307656	13.30373451	8.866207623	4.774111797	0.220652226	1.213587243	3.279694449	0.481423038		-0.03
Duffield_1997	EC96-31	Africa	Afar	Alid	Basalt	Sub-Alkaline	0.036	0.009	K-Ar	14.8856	39.8944	51.65110531	1.603760305	16.8194362	10.5402455	10.17385443	4.761163405	0.180423034	0.962256183	2.956933062	0.350822567		0.11
Duffield_1997	EC96-33	Africa	Afar	Alid	Basalt	Sub-Alkaline	0.55	0.55	Stratigraphic	14.8789	39.9372	50.79182408	1.95507416	15.7408535	12.121923	9.765344781	4.88267239	0.200520427	1.142966432	2.987754358	0.411066875		-0.31
Kampunzu_1982	1	Africa	Tanganyika	Virunga	Basalt	Alkaline				-1.68	29.22	45.45291218	3.085682292	11.06379506	10.66746759	13.97692275	11.56115832	0.030450812	1.938701703	2.151857388	0.071051895
Kampunzu_1982	2	Africa	Tanganyika	Virunga	Basalt	Alkaline				-1.68	29.22	45.29331464	3.142967488	12.77529827	11.11199715	12.1548419	10.66981519	0.030514248	2.319082807	2.441139797	0.061028495
Kampunzu_1982	3	Africa	Tanganyika	Virunga	Trachybasalt	Alkaline				-1.68	29.22	46.8416949	2.804586566	12.98268618	10.44700133	11.35092672	10.08631314	0.03059549	2.753594083	2.64141062	0.06119098
Kampunzu_1982	4	Africa	Tanganyika	Virunga	Trachybasalt	Alkaline				-1.68	29.22	46.43963705	3.288577872	13.10308753	10.35807982	12.03762928	9.210066999	0.030734373	2.632911256	2.837807073	0.061468745
Kampunzu_1982	5	Africa	Tanganyika	Virunga	Basanite	Alkaline				-1.68	29.22	46.44437448	3.536117265	15.47809043	11.8092354	10.0829858	6.072018504	0.030309577	3.293640653	3.192608731	0.060619153
Kampunzu_1982	6	Africa	Tanganyika	Virunga	Basanite	Alkaline				-1.68	29.22	45.51836126	3.545577155	15.42124609	12.22682008	10.03237172	6.124178723	0.04029065	3.485141181	3.545577155	0.060435974
Kampunzu_1982	8	Africa	Tanganyika	Virunga	Basanite	Alkaline				-1.68	29.22	46.96081614	3.591993834	17.8434148	9.013418735	9.631629483	4.640983183	0.201321188	3.803910874	3.687356502	0.625155269
Kampunzu_1982	9	Africa	Tanganyika	Virunga	Basanite	Alkaline				-1.68	29.22	44.93804677	3.414895624	15.06513374	14.17228998	10.03682366	5.790475189	0.039592993	2.89028847	3.05855869	0.593894891
Kampunzu_1998	TR44	Africa	Tanganyika	Virunga	Basaltic Andesite	Sub-Alkaline	11	0.5	K-Ar	-1.4	29.6	53.44531359	1.157999182	14.97052996	9.780388063	9.024047679	6.478535964	0.166918801	1.64832316	2.816754767	0.511188828		4.48
Kampunzu_1998	TR5	Africa	Tanganyika	Virunga	Basalt	Alkaline	10.7	0.7	K-Ar	-1.4	29.6	48.57268361	1.637039448	16.42424446	12.06297966	10.27457653	5.6327081	0.247709916	1.173929604	3.187918925	0.786209735		7.09
Kampunzu_1998	TR50	Africa	Tanganyika	Virunga	Basalt	Sub-Alkaline	10.8	1.7	K-Ar	-1.4	29.6	48.86337492	1.84390094	16.03572278	10.96444617	10.29684008	7.126987904	0.176102899	0.808001536	2.796928393	1.087694375		2.47
Kampunzu_1998	TR12	Africa	Tanganyika	Virunga	Basanite	Alkaline	9.7	1.3	K-Ar	-1.4	29.6	45.6292427	1.785674783	16.17611274	10.94734816	11.80646151	6.943123716	0.241591294	0.945357238	4.453682989	1.07140487		2.56
Kampunzu_1998	TR1B	Africa	Tanganyika	Virunga	Basanite	Alkaline	11	1.2	K-Ar	-1.4	29.6	47.44345499	1.293724231	16.97366191	12.60634077	9.107818584	4.264115064	0.26909464	1.914711861	5.019650015	1.107427942		1.22
Kampunzu_1998	AK256	Africa	Tanganyika	South Kivu Lake	Basanite	Alkaline	8.2	0.6	K-Ar	-3	29	44.06808115	3.264681349	15.65818954	12.37554323	8.514780195	10.48996358	0.214916327	1.238327408	2.988360357	1.187156854		1.57
Kampunzu_1998	AK486	Africa	Tanganyika	South Kivu Lake	Basalt	Sub-Alkaline	6.9	0.35	K-Ar	-3	29	50.35737271	1.852130586	14.84791353	12.6926221	10.05295324	6.029714019	0.318978045	0.761431463	2.778195879	0.308688431		1.75
Kampunzu_1998	RTL180	Africa	Tanganyika	South Kivu Lake	Basalt	Sub-Alkaline	5.9	0.3	K-Ar	-3	29	49.32911387	1.914902624	13.94415794	12.04689279	8.474462675	9.605070076	0.22408435	1.089864791	2.811240022	0.560210874		1.26
Kampunzu_1998	K157	Africa	Tanganyika	South Kivu Lake	Basalt	Sub-Alkaline	5.8	1.1	K-Ar	-3	28	48.67187913	1.762113876	14.9831813	10.88291539	11.16700569	8.111979855	0.187680768	0.688162816	2.773504681	0.77157649		1.57
Kampunzu_1998	K40	Africa	Tanganyika	South Kivu Lake	Basalt	Sub-Alkaline	4.2	1.1	K-Ar	-3	28	46.43787959	1.894609646	13.1525796	12.71832509	10.81921824	10.77933172	0.229347484	0.69801408	2.45302091	0.817673637		0.69
Kampunzu_1998	K58	Africa	Tanganyika	South Kivu Lake	Basanite	Alkaline	2.6	1.6	K-Ar	-3	28	43.82019777	2.271855186	13.63113111	11.52045075	12.68964158	10.39731923	0.194438056	0.910788791	3.46918427	1.094993265		0.93
Wolde_1991	GS-230	Africa	Ethiopia	Main Rift	Trachybasalt	Alkaline	11.86	0.19	K-Ar	5.4439	37.82835	46.78074648	2.126397567	17.12256327	1.922443638	9.062503917	6.682963783	10.33834246	1.579609621	3.878144135	0.506285135						326	95		50		85		569	749	34	188	43			31
Wolde_1991	BUR1	Africa	Ethiopia	Main Rift	Basalt	Alkaline	11.12	0.18	K-Ar	5.4439	37.82835	47.4182349	2.120910679	15.35867202	11.13691632	10.36889665	8.452904881	0.204918906	1.301235054	3.14550521	0.491805375						314	450		158		90		378	352	36	206	12			25
Wolde_1991	RKZ-102	Africa	Ethiopia	Main Rift	Trachybasalt	Alkaline	36.19	0.58	K-Ar	5.4439	37.82835	47.87397559	3.688114637	15.50847097	13.83501704	7.100386905	5.567929299	0.194111297	1.614188678	3.953740622	0.664064962						455	68		84		142		674	561	40	315	18			25
Wolde_1991	TY-2017	Africa	Ethiopia	Main Rift	Basaltic Andesite	Sub-Alkaline	42.53	0.7	K-Ar	5.4439	37.82835	52.17964581	1.849902278	13.62106817	9.912859475	9.311519286	8.805121456	0.175689043	1.178150054	2.697343545	0.26870089						328	302		32		92		493	748	29	174	3			26
Ottonello_1978	B-1	Africa	Afar	Assab	Basalt	Alkaline	0.3	0.3	Stratigraphic	12.95	42.43	48.46476396	2.242429679	17.05054639	8.83816284	9.858609758	7.828301806	0.171717588	1.3434376	3.484856933	0.717173456				24.1			251	43	140				35	647		228			0.23	392	48.6	73				2.43		0.87
Ottonello_1978	B-6	Africa	Afar	Assab	Basalt	Alkaline	0.3	0.3	Stratigraphic	12.95	42.43	48.04219244	2.433542884	16.7914459	9.320108272	10.01808487	7.898874612	0.182515716	1.318169062	3.31570218	0.679364055				25.8			281	46	146				35	678		245			0.15	412	49.1	78				2.65		0.97
Ottonello_1978	B-99	Africa	Afar	Assab	Basalt	Alkaline	0.3	0.3	Stratigraphic	12.95	42.43	47.7220151	2.523419359	16.72145358	9.612942738	9.982201077	7.65133179	0.182415857	1.327582072	3.567243431	0.709395				23.5			258	42	134				34	664		220			0.37	390	45.2	73				2.42		0.86
Ottonello_1978	B-20	Africa	Afar	Assab	Basalt	Alkaline	0.3	0.3	Stratigraphic	12.95	42.43	48.23191886	2.770421791	15.28332316	10.85580067	10.26385047	7.524097558	0.204459173	1.247200954	3.087333509	0.531593849				24.7			298	42	185				36	635		234			0.32	413	46.9	79		39	6.61	2.21		0.78
Ottonello_1978	B-21	Africa	Afar	Assab	Basalt	Alkaline	0.3	0.3	Stratigraphic	12.95	42.43	48.29165937	2.883844609	14.54150621	11.53832138	10.72015734	7.031281908	0.2241858	1.202451109	3.016318036	0.550274236				24.6			311	41	194				32	632		229			0.33	402	46.7	81		31	5.42	1.86		0.66
Ottonello_1978	B-22	Africa	Afar	Assab	Basalt	Alkaline	0.3	0.3	Stratigraphic	12.95	42.43	49.03708878	2.647900952	15.51058904	10.45002665	9.817601991	7.342833024	0.203684689	1.33413471	3.116375736	0.539764425				24.6			314	41	183				41	651		249			0.36	424	52	87		40	6.74	2.23		0.78
Ottonello_1978	B-23	Africa	Afar	Assab	Basalt	Alkaline	0.3	0.3	Stratigraphic	12.95	42.43	48.77926191	2.821856275	14.80452133	11.10130323	9.978738131	7.31024361	0.214706456	1.339359319	3.087683315	0.562326432				24.1			287	39	152				40	634		273			0.38	417	51.2	87		30	5.27	1.76		0.59
Ottonello_1978	B-24	Africa	Afar	Assab	Basalt	Alkaline	0.3	0.3	Stratigraphic	12.95	42.43	48.97274254	2.767626423	15.26264571	10.9882502	9.991945393	6.796964891	0.21367704	1.363463017	3.103404628	0.539280149				24.5			337	41	181				38	614		230			0.34	391	48.6	80		29	5.12	1.73		0.58
Ottonello_1978	B-230	Africa	Afar	Assab	Trachybasalt	Alkaline	0.3	0.3	Stratigraphic	12.95	42.43	48.47931478	2.613880494	16.91874991	9.943648617	9.516158672	6.524490764	0.163367531	1.582622955	3.634927562	0.622838711				19.6			154	49	91				40	608		295			0.36	406	49.3	82				2.67		1.01
Ottonello_1978	B-258	Africa	Afar	Assab	Basalt	Alkaline	0.3	0.3	Stratigraphic	12.95	42.43	47.84856461	2.234490387	15.98676304	10.34615161	10.05520674	8.937961548	0.142194843	0.843012282	3.250167836	0.355487107				32.9			524	80	247				25	672		203			0.12	265	37.5	66				1.85		0.94
Ottonello_1978	B-298	Africa	Afar	Assab	Basalt	Alkaline	0.3	0.3	Stratigraphic	12.95	42.43	46.88311463	2.724220154	17.45745574	10.68231002	10.15205638	7.244180933	0.153046076	1.122337891	3.162952238	0.418325941				26.1			101	42	44				25	572		176			0.2	1472	36.4	60				2.43		0.93
Ottonello_1978	B-312	Africa	Afar	Assab	Trachybasalt	Alkaline	0.3	0.3	Stratigraphic	12.95	42.43	50.03231771	1.96185236	18.18525323	9.836111733	8.101535394	5.316314945	0.172805648	1.768716636	4.066015254	0.559077098				15.7			164	30	67				52	610		253			0.47	535	52.4	84				2.42		0.86
Macdonald_1995	56149	Africa	N_Kenya	Silali	Basalt	Alkaline	0.008	0.001	Stratigraphic	1.15	36.23	47.35714286	2.469387755	16.65306122	11.02040816	10.30612245	6.489795918	0.224489796	1.469387755	3.346938776	0.663265306							40	39	26		60		24	446	32	154	28			637		67.39		39.4	7.43	2.52	6.93
Macdonald_1995	61480	Africa	N_Kenya	Silali	Basalt	Alkaline	0.008	0.001	Stratigraphic	1.15	36.23	46.34048526	3.679566874	14.42751153	14.24704231	9.765390014	5.54441548	0.250651694	1.183075998	3.027872468	1.53398837							39	35	26		76		26	965	32	117	34			1248		89.6		54.43	10.6	4.2	9.85
Macdonald_1995	KB106	Africa	N_Kenya	Silali	Basalt	Alkaline	0.008	0.001	Stratigraphic	1.15	36.23	47.02471773	2.807445835	14.04740108	13.81344726	11.41287763	6.296409318	0.213610009	0.681517648	3.275353474	0.427220018		0						57			79		14	479	34	135	20			354	18.33	41.15	5.65	25.2	6.07	2.28	6.59	1.04
Macdonald_1995	56212	Africa	N_Kenya	Silali	Basalt	Alkaline	0.008	0.001	Stratigraphic	1.15	36.23	46.59487486	3.05115166	13.64044272	15.23581613	11.14767175	6.02253465	0.25924818	0.877455379	2.692192641	0.478612025							21	40	14		81		24	406	32	106	16			448		60.1		38.32	9.05	3.35	4.99
Macdonald_1995	KB128	Africa	N_Kenya	Silali	Basalt	Sub-Alkaline	0.008	0.001	Stratigraphic	1.15	36.23	47.72104355	2.629174703	15.7344432	12.58755456	11.75515176	5.370013197	0.19287382	0.720739011	2.893107299	0.395898894		0.38					36				82		13	512	29	129	20			326	18.46	41	5.7	24.09	5.64	2.06	6.05	0.97
Macdonald_1995	61544	Africa	N_Kenya	Silali	Basalt	Sub-Alkaline	0.008	0.001	K-Ar	1.15	36.23	47.16205375	2.085840353	15.98475732	10.94063377	12.64540714	7.761732852	0.200561572	0.531488167	2.366626554	0.320898516							51	42	36		55		5	429	25	104	12			368
Macdonald_1995	RS6	Africa	N_Kenya	Silali	Basalt	Sub-Alkaline	0.008	0.001	Stratigraphic	1.15	36.23	48.83184598	1.834954377	15.20104282	10.29780407	13.51649454	7.149303118	0.200541462	0.411109997	2.346335105	0.210568535						281	67	39	29	58	46		3	437	23	68	8			287
Macdonald_1995	RS8	Africa	N_Kenya	Silali	Basalt	Alkaline	0.008	0.001	Stratigraphic	1.15	36.23	47.72497472	3.013144591	15.98584429	13.30637007	11.1627907	4.32760364	0.202224469	0.8190091	3.053589484	0.404448938						330	15	33	10	87	81		12	427	34	126	19			459
Furman_2006	1027	Africa	Afar	Dofan	Basalt	Sub-Alkaline				9.48	40.2	47.50663971	2.284949537	15.9743361	11.66892856	11.1708644	7.464168488	0.192951294	0.589009214	2.721628782	0.426523914				32.1		350	172	66.6	91				10.6	382	28.5	190	27.4		0.05	235	20.3	44.9	3	25.4	5.67	2.02	5.96	0.96
Furman_2006	1023	Africa	Afar	Dofan	Basalt	Sub-Alkaline				9.14	39.95	46.73772218	2.228017092	15.95057691	11.34517443	11.74772649	8.182899138	0.182292308	0.779805982	2.440691451	0.405094017				26.5		298	221	50	86				16.4	591	24.8	124	28.8		0.09	308	18.9	41.3	5.3	21.9	4.82	1.74	5.1	0.73
Furman_2006	1018	Africa	Ethiopia	Fantale	Basalt	Alkaline				8.92	39.84	47.62712287	2.621117257	16.51913434	12.30432496	9.275504091	6.329287019	0.213346754	1.02609629	3.464344901	0.619721522				20.7		287	38	47.6	44				13.8	411	28.6	157	33.7		0.08	504	20.8	50.6	6.2	25.9	5.5	2.09	5.88	0.84
Furman_2006	E99-2	Africa	Ethiopia	Fantale	Basalt	Alkaline				8.92	39.84	47.20284964	2.496109418	16.96542661	11.99692285	9.619153366	6.443209269	0.202935725	1.13644006	3.40932018	0.527632885				25.4		286	58	47.9	43				18.2	539	27.4	168	29.8		0.34	456	27.3	59.4	6.9	30	6.34	2.36	6.17	0.89
Furman_2006	1032	Africa	Ethiopia	Fantale	Basalt	Alkaline				8.87	39.91	47.91631446	2.492697909	16.39932835	11.69592428	9.708402382	6.711109755	0.201837887	0.938546176	3.360600825	0.575237979				31.2		273	64	45.3	64				15.9	522	27.3	150	29.7		0.11	465	22.2	50.6	6.7	28.5	6.2	2.32	6.35	0.92
Furman_2006	N-18	Africa	Ethiopia	Fantale	Basalt	Alkaline				8.91	39.83	47.14558839	2.282881928	15.92921631	11.05932774	10.98636928	7.490706327	0.193637306	1.141440964	3.261259897	0.509571859				27.9		277	214	46.7	82				17	497	27.6	155	32.2		0.11	414	24.6	52.5	6.6	28.4	5.97	2.13	6.46	1.01
Furman_2006	1035	Africa	Ethiopia	Fantale	Basalt	Sub-Alkaline				8.8	39.68	47.59148819	2.325218649	15.58198471	11.33971489	11.2133921	7.730597067	0.19125175	0.714677593	2.868776255	0.44289879				30.9		313	218	47.6	84				12.3	415	25.9	121	22.7		0.08	288	15.3	35.8	4.5	19.4	4.31	1.54	4.56	0.68
Furman_2006	1035A	Africa	Ethiopia	Fantale	Basalt	Sub-Alkaline				8.8	39.68	47.2301362	2.299937682	15.9163829	11.29974852	11.06208965	7.937838017	0.183180877	0.692016648	2.951247468	0.427422047				30.3		306	232	50.3	82				14.6	462	24.7	125	23.2		0.1	279	17.1	38.6	5.1	21.3	4.69	1.73	5.09	0.75
Furman_2006	N-17	Africa	Ethiopia	Kone	Basalt	Alkaline				8.88	39.79	47.15867659	2.740137512	16.55204837	12.98293938	9.140532513	6.339727749	0.212335379	0.990898436	3.37714365	0.505560427				27.5		300	30	47.6	49				11.4	479	27.2	169	32.9		0.04	428	23.1	51.9	6.5	28.5	6.24	2.27	6.68	1.07
Furman_2006	E99-3	Africa	Ethiopia	Kone	Basalt	Alkaline				8.88	39.79	47.11137341	2.432270992	16.73321703	12.01436303	10.5061996	6.711453152	0.191755804	0.767023217	3.118554923	0.413788841				31		300	106	48.2	57				9.9	487	23.1	129	22		0.17	343	19.7	45.2	5.2	23.3	5.17	1.89	4.79	0.72
Furman_2006	1030	Africa	Ethiopia	Kone	Basalt	Alkaline				8.89	39.79	47.64443868	2.361947705	16.55390816	11.85778845	10.13711461	6.92364928	0.202742292	0.79069494	3.14250553	0.385210355				31.3		283	89	65.6	62				10.7	448	23.9	132	23.2		0.06	357	19.2	41.7	5.5	23.5	5.26	1.98	5.34	0.84
Furman_2006	N-16	Africa	Ethiopia	Kone	Basalt	Alkaline				8.84	39.7	46.91625954	2.50138705	16.1776699	11.72950822	11.13422284	6.944907947	0.193196561	0.833795683	3.111481452	0.457570802				31		302	143	48.8	73				13.1	521	25.7	141	24.9		0.13	299	19.2	42.2	5.5	24.2	5.19	1.87	5.73	0.91
Furman_2006	N-22	Africa	Ethiopia	Kone	Basalt	Alkaline				8.72	39.68	46.17988352	2.348646652	15.54580403	11.37163262	11.3772104	8.103339314	0.193178729	1.148905072	3.172198075	0.559201584				31.3		287	204	52	96				28.2	619	27.1	175	47.3		0.34	405	31.5	64.4	7.7	31.6	6.16	2.05	6.51	1.01
Furman_2006	KO-12	Africa	Ethiopia	Kone	Basalt	Sub-Alkaline				8.72	39.68	47.00357512	2.293103708	15.73857082	11.49831901	10.88971717	8.222847657	0.181832012	0.646513821	2.919413972	0.606106707				29.4		300	289	51.3	109				12.2	488	21.4	122	18.7		0.15	272	18.6	40.2	5.2	22.6	5.28	1.85	4.75	0.7
Furman_2006	N-20	Africa	Ethiopia	Kone	Basalt	Alkaline				8.83	39.69	46.72368355	2.251621035	15.13985908	11.42265486	10.77925364	8.486879285	0.193578279	1.141093013	3.311207404	0.550169846				30.7		259	339	50.2	135				23.6	586	25.5	164	40.8		0.26	391	28.2	57.9	7	29.3	5.7	1.99	6.2	0.95
Furman_2006	1037	Africa	Ethiopia	Kone	Basalt	Sub-Alkaline				8.86	39.75	48.20256973	1.993954412	15.39946331	10.96737915	10.39923916	8.538215046	0.194282738	0.899835837	2.934691878	0.470368733				32.4		256	292	61.3	118				12.7	479	27	148	29.6		0.09	401	23.9	51.7	6.8	28.8	6.28	2.12	5.81	0.93
Furman_2006	N-15	Africa	Ethiopia	Kone	Basalt	Alkaline				8.78	39.63	47.10386725	2.256107558	15.13218087	11.13781764	11.0874475	8.780526711	0.193090287	1.077240546	2.774402537	0.4573191				17.7		293	345	49.6	145				18.4	468	24.1	138	30.2		0.15	324	20.2	42.8	5.3	23.2	4.84	1.67	5.22	0.85
Furman_2006	1036	Africa	Ethiopia	Kone	Basalt	Alkaline				8.84	39.71	46.96424722	2.221964385	14.92756073	11.41431992	10.79672694	8.594962233	0.201996762	1.080682678	3.242048034	0.555491096				33.4		277	309	47.7	123				22.2	404	27.8	158	41.3		0.19	411	22.9	51.9	6.1	24.1	4.98	1.62	5.09	0.72
Furman_2006	E99-11	Africa	Ethiopia	Kone	Basalt	Sub-Alkaline				8.84	39.71	46.92497629	2.169823882	15.23946399	11.33126239	11.52845679	8.902361535	0.172369187	0.659058656	2.737628262	0.33459901				29.4		287	465	54	160				11.2	427	21.2	125	20.6		0.12	241	17.7	40.7	4.7	20.6	4.64	1.71	4.45	0.67
Furman_2006	KO-4B	Africa	Ethiopia	Kone	Basalt	Alkaline				8.84	39.71	46.78439648	2.186563437	14.86258557	11.37868467	10.82197756	8.917551343	0.191450255	1.00763292	3.244578003	0.604579752				33.5		283	433	50.1	141				26.7	526	23.2	148	33		0.33	357	27.9	57.3	7	28	5.73	1.82	5.53	0.76
Furman_2006	N-21	Africa	Ethiopia	Kone	Basalt	Sub-Alkaline				8.78	39.68	47.3741737	1.920847845	14.25471296	10.67046547	11.1409175	10.55455342	0.181975059	0.677351609	2.850942591	0.374059844				24.7		287	556	54.1	165				12.7	392	23.5	141	22.9		0.13	246	17	37.1	4.8	21.1	4.5	1.61	4.89	0.81
Furman_2006	E99-6	Africa	Ethiopia	Kone	Basalt	Sub-Alkaline				8.78	39.68	47.39976328	1.831194421	14.59924783	10.49282654	11.22864271	10.72556732	0.181107141	0.633874992	2.555622983	0.352152773						276	757	54.7	209				12.1	399	20.5	117	19.7		0.26	240	17.5	38.9	4.5	20.4	4.37	1.58	4.16	0.68
Furman_2006	N-02	Africa	Ethiopia	Boseti	Basalt	Alkaline				8.44	39.4	47.93105217	2.236918005	15.76010413	10.96049558	10.4830112	7.727534927	0.183020564	1.057452148	3.070678353	0.589732929				29.4		260	240	46.7	97				13.1	501	26.6	176	30.5		0.11	437	25.5	53.8	6.9	28.9	5.89	2.11	6.31	0.96
Furman_2006	N-01	Africa	Ethiopia	Boseti	Basalt	Sub-Alkaline				8.39	39.33	47.62214622	2.188704882	14.91373327	10.95534138	11.2998252	8.61229921	0.183240409	0.916202044	2.799506245	0.509001135				33.5		278	342	49.5	109				14	470	23.7	146	27		0.1	373	22	47.2	6	25.4	5.31	1.88	5.64	0.9
Furman_2006	E99-13	Africa	Ethiopia	Boseti	Basalt	Sub-Alkaline				8.39	39.33	47.56569383	2.168923341	15.21258732	10.92352334	11.39688885	8.494949752	0.180743612	0.773181006	2.801525982	0.481982965						250	721	61.8	202				24.6	730	26.9	215	42		0.41	662	40.7	86.8	10	41.9	8.5	2.71	7.17	0.95
Furman_2006	E99-20	Africa	Ethiopia	Boseti	Basalt	Sub-Alkaline				8.39	39.33	47.17115575	2.214135751	15.1869584	11.01187131	11.32228509	9.188663367	0.181156562	0.664240725	2.667027155	0.392505883						279	540	50.3	141				10.9	471	20.6	125	20.2		0.06	291	18.8	41.7	5.1	22	4.79	1.81	4.61	0.63
Furman_2006	N-12	Africa	Ethiopia	Main Rift	Basalt	Sub-Alkaline				8.28	39.41	50.67887351	2.20386483	16.34867001	10.66333386	8.985757964	5.960452607	0.180316213	1.322318898	3.215639138	0.440772966				24.7		227	60	44.7	47				14.6	587	32.2	210	27.9		0.16	504	26.4	58	7.4	31.4	6.27	2.02	6.94	1.11
Furman_2006	N-09	Africa	Ethiopia	Main Rift	Basalt	Alkaline				8.26	39.5	48.98768409	1.554523666	15.63608544	10.37262578	9.710725757	8.711389115	0.191791881	1.029619571	3.391687998	0.41386669				27.3		217	336	44	135				16	523	24.4	131	22.4		0.24	371	18.7	39.7	5	21.2	4.43	1.5	5.04	0.81
Furman_2006	W-04	Africa	Ethiopia	Main Rift	Basalt	Alkaline				8.92	39.55	45.78509155	2.6119353	17.216414	11.54991082	11.67748506	7.368299972	0.182937103	0.762237928	2.449324542	0.396363723				27.8		267	40	47.1	72				11	468	23	148	24.4		0.05	200	18.1	40.5	5.4	22.6	5.05	1.81	5.22	0.82
Furman_2006	E01-15A	Africa	Ethiopia	Main Rift	Basalt	Alkaline				8.92	39.55	48.57252186	2.47360065	15.94552485	13.37286979	8.688266747	5.867135427	0.214651296	0.981263068	3.342427325	0.541738985				30.8		322	49	49	64				21.5	440	41.4	190	22		0.22	497	26	52.7	7.1	30.7	6.75	2.17	7.43	1.19
Furman_2006	E01-20	Africa	Ethiopia	Main Rift	Basalt	Sub-Alkaline				9.02	39.56	49.10812499	2.509101011	15.06464247	12.28182865	10.38767819	5.991733215	0.210764485	0.722621091	3.261831315	0.461674586				32.5		313	52	45.1	50				8.8	457	28.3	154	24.7		0.01	330	19.8	45	5.9	25.8	8.53	2.01	6.06	0.96
Furman_2006	E01-32	Africa	Ethiopia	Main Rift	Basalt	Sub-Alkaline				8.88	40.1	47.58902422	2.243525882	16.37167535	11.87592033	11.20752344	6.558776113	0.232437366	0.565934457	2.98126187	0.37392098				29.9		281	45	47.5	73				7.7	470	24.7	127	17.9		0.07	364	15.9	35.3	4.8	20.9	4.8	1.76	5.12	0.82
Furman_2006	E-43	Africa	Ethiopia	Main Rift	Basalt	Alkaline				9.13	39.73	47.98839272	3.106077367	15.44997059	11.80348602	9.298128041	7.237461826	0.180936546	1.216295668	3.20659767	0.512653546				23.9		281	109	54	72				26.8	694	30.8	269	44.6		0.43	405	33.9	47.8	9.7	39.7	8.27	2.71	8.15	1.17
Furman_2006	AA99-10	Africa	Ethiopia	Main Rift	Basalt	Sub-Alkaline				9.03	38.7	45.75937284	1.521255746	13.23492499	10.2661944	11.2167257	14.58377175	0.16226728	0.638927413	2.352875554	0.263684329				30.8		234	1136	64.7	410				15.4	454	17.9	99	23.6		0.28	236	17.4	36.7	4.3	17.8	3.67	1.27	4.01	0.57
Furman_2006	AA99-6	Africa	Ethiopia	Main Rift	Basalt	Alkaline				9.03	38.7	46.66335661	1.628261902	14.27004685	11.63897991	9.213332872	12.27770154	0.182041703	0.748393669	3.054255244	0.323629695						218	663	64.3	389				15.8	361	26.2	144	27.4		0.25	294	19.6	36.1	4.4	18.3	3.93	1.33	3.94	0.61
Furman_2006	AA99-03	Africa	Ethiopia	Main Rift	Basalt	Alkaline				9.03	38.7	48.00386979	2.275828524	15.21582699	11.35345798	9.868636962	8.458831682	0.181260679	1.087564073	2.960591089	0.594132225				30.8		258	391	58.2	124				13.9	544	28.4	174	32.8		0.03	379	27.4	61.5	7.5	30.9	6.33	2.11	6.54	0.99
Furman_2006	AA99-19	Africa	Ethiopia	Main Rift	Basalt	Sub-Alkaline				9.03	38.7	49.08953938	1.963986521	17.38229307	10.55762416	9.809808963	6.438636223	0.16197827	0.921251409	3.290183605	0.384698391						272	64	44.9	35				18.2	636	22.4	133	22.7		0.23	320	20.7	44.2	5.3	23	4.86	1.63	4.53	0.65
Tappe_2003	C3948	Africa	Tanganyika	Toro-Ankole	Foidite	Alkaline				-0.47	30.18	39.11116546	4.22708011	7.354692413	11.10322436	16.82292488	14.75208261	0.213488894	3.447845645	1.953423384	1.014072249		3.99		23.84		183.92	668.04	53.99	283.44	116.96	125.62	13.36	108.49	2499.42	16.96	272.28	238.7		0.45	1897.58	219.44	420.71	48.54	169.82	19.97	5	12.09	1.08
Tappe_2003	C5775	Africa	Tanganyika	Virunga	Foidite	Alkaline				-0.08	29.92	36.15679737	5.53157569	6.371389813	12.71531882	16.8186775	16.54993698	0.235147954	2.810577931	1.601245594	1.209332337		7.4		30.95		339.12	542.54	53.24	173.26	132.42	117.1	12.69	80.41	2109.95	21.77	393.54	232.74		0.75	2196.55	185.29	356.27	42.06	151.36	19.87	5.26	13.01	1.31
Tappe_2003	C4793	Africa	Tanganyika	Toro-Ankole	Foidite	Alkaline				-0.3	30.1	39.43512657	5.973730763	7.068560423	11.65893883	13.88201491	13.32928537	0.212588283	6.175689633	0.839723719	1.424341499		3.26		25.01		160.25	579.54	54.3	176.75	151.74	147.36	15.31	162.97	3033.89	18.38	441.85	285.39		1.09	2860.61	221.95	421.07	49.13	173.99	21.43	5.71	13.27	1.24
Tappe_2003	C6066	Africa	Tanganyika	Toro-Ankole	Foidite	Alkaline				-0.3	30.1	41.75946143	3.453086225	7.79024573	9.938934874	10.75449144	17.33823716	0.176814656	7.311806073	0.998482764	0.478439658		1.28		24.05		181.4	833.89	60.82	563.26	93.34	94.97	12.25	189.24	1570.61	15.64	250.98	173.19		0.61	3501.27	150.84	284.61	32.63	113.86	14.01	4.12	8.87	0.84
Tappe_2003	C4035	Africa	Tanganyika	Toro-Ankole	Basanite	Alkaline				-0.3	30.1	42.87633054	4.114289877	6.004357054	10.37322332	8.656716518	23.54752201	0.146193041	3.038726787	0.939812408	0.302828443		2.55		18.49		137.02	861.24	79.01	969.33	84.36	115.59	9.84	162.9	2023.65	8.47	159.8	117.87		0.9	1369.98	84.88	160.71	18.93	67.15	8.3	2.29	5.24	0.5
Tappe_2003	C6099	Africa	Tanganyika	Toro-Ankole	Basanite	Alkaline				-0.3	30.1	42.95043452	4.20881409	6.426140538	11.01951089	7.555334562	21.44442106	0.143715603	5.14296551	0.790435817	0.318227407		0.13		21.94		187.73	1559.71	103.56	1065.97	107.02	127.3	12.6	192.27	803.02	9.38	163.01	126.29		0.6	1138.4	80.73	152.35	17.89	63.87	8.21	2.24	5.32	0.53
Tappe_2003	C5595	Africa	Tanganyika	Virunga	Basanite	Alkaline				-0.08	29.92	41.70370173	5.338576276	7.023891532	13.71395247	16.37163391	11.48317289	0.188420339	2.22964068	1.402684747	0.544325424		1.99		39.15		331.23	488.65	60.69	135.86	98.11	128.51	15.2	75.56	1809.77	12.15	232.64	124.56		0.76	1770.45	88.27	172.21	21.16	77.69	10.46	2.93	6.86	0.69
Tappe_2003	C5783	Africa	Tanganyika	Virunga	Foidite	Alkaline				-0.08	29.92	42.33051211	5.515951394	11.45780487	12.81472684	12.91210468	5.193927866	0.259696393	5.069273597	3.241010989	1.204991265		1.22		15.25		442.46	51.9	45.14	32.04	98.66	152.2	23.73	117.21	2622.33	27.21	515.13	280.6		1.38	1675.22	201.06	379.74	44.34	156.51	20.3	5.22	13.71	1.42
Rooney_2007	1026	Africa	Afar	Dofan	Basalt	Alkaline	1.3	1.3	Stratigraphic	9.478	40.198	47.98576593	3.194981023	15.33387389	13.07413097	9.869845834	5.514903549	0.234027272	0.661381422	3.500233987	0.630856126				29.7		305	58.5	41.6	34				14.1	395	31.3	159	28.7		0.15	246	18.9	44.3	6.08	26.8	6.41	2.32	6.87	1.06
Rooney_2007	1029	Africa	Afar	Dofan	Basalt	Alkaline	1.3	1.3	Stratigraphic	9.322	40.176	46.44490899	3.96370233	13.13165505	14.85604307	9.994984757	5.153821605	0.312658454	0.67574569	3.711558416	1.754921642				35		302	10.4	34.1	19.1				11.1	459	40.3	142	30.9		0.07	377	27.9	68.5	9.92	46	10.6	4.01	11.3	1.65
Rooney_2007	1024	Africa	Afar	Dofan	Basalt	Alkaline	1.3	1.3	Stratigraphic	9.082	39.911	47.7114083	3.478956855	14.49396311	14.73005749	10.03116131	4.381659946	0.253568284	0.709991195	3.397815004	0.811418508				33.2		300	20.6	46.9	25.2				12.7	464	33	169	31.3		0.08	397	25.1	57.7	7.81	34.3	7.88	2.85	8.29	1.26
Rooney_2007	1024A	Africa	Afar	Dofan	Basalt	Alkaline	1.3	1.3	Stratigraphic	9.082	39.911	48.1268824	3.408563553	14.23456839	14.32804443	9.523628315	4.710940075	0.254370414	0.854684592	3.754507317	0.80381051				32.5		336	20.2	42.2	24.3				17.8	444	32.1	169	31.2		0.05	421	24.8	56.4	7.72	33.6	7.67	2.74	8.1	1.22
Rooney_2007	1025	Africa	Afar	Dofan	Basalt	Alkaline	1.3	1.3	Stratigraphic	9.037	40.059	48.44691508	2.774492934	16.59614272	12.08007922	10.48819307	4.705458712	0.193096578	0.792712267	3.424923512	0.497985911				29		340	65.6	39.2	34				15.3	454	28.3	157	25.4		0.06	376	19.7	44.7	5.93	25.3	5.8	2.03	6.09	0.93
Rooney_2007	1034	Africa	Ethiopia	Fantale	Basalt	Alkaline	1.3	1.3	Stratigraphic	8.93	39.908	47.69299393	3.894961648	13.92651652	14.12826742	9.280963302	4.746984509	0.29415075	0.912881636	3.976106682	1.14617361				33.5		300	9.7	36.1	14.4				19.9	495	36	170	36		0.16	514	29.3	69.7	9.6	43.2	9.9	3.83	10.38	1.46
Rooney_2007	1017	Africa	Ethiopia	Fantale	Basalt	Alkaline	1.3	1.3	Stratigraphic	8.905	39.908	47.99128041	3.867651712	13.89114699	13.92956229	9.233765345	4.748504327	0.293617538	0.941601071	3.948649654	1.154220668				33.6		285	9.5	38.4	16.1				21.3	501	35.1	191	36.2		0.22	509	30.2	70	9.86	43.7	9.89	3.77	10.52	1.51
Rooney_2007	1021	Africa	Ethiopia	Fantale	Basalt	Alkaline	1.3	1.3	Stratigraphic	8.904	39.888	47.60297407	3.913976774	13.99605307	14.08718521	9.282887323	4.764395812	0.297134362	0.9016491	3.995944874	1.157799412				32.6		284	10.4	35.5	15.7				21.6	484	34.7	166	35.3		0.24	507	29.2	68.4	9.6	42.7	9.57	3.72	10.2	1.46
Rooney_2007	N-19	Africa	Ethiopia	Fantale	Trachybasalt	Alkaline	1.3	1.3	Stratigraphic	8.903	39.893	47.48879863	3.926039039	13.96490052	14.08483999	9.184490291	4.749896972	0.294961482	1.047621816	4.078605323	1.179845929				28.8		278	11	31.9	20				11.6	448	37.3	162	35.4		0.07	500	28.4	66.7	8.8	41.4	8.84	3.47	9.8	1.51
Rooney_2007	1040	Africa	Ethiopia	Kone	Trachybasalt	Alkaline	1.3	1.3	Stratigraphic	8.72	39.555	49.57611554	3.253400711	15.07375	12.62732321	8.403768609	4.426256767	0.254968708	1.336036029	4.252878046	0.795502368				20.2		237	7.2	31.6	13.2				18.8	390	31.8	199	37.9		0.14	386	22.6	57.7	7.04	30	6.51	2.17	6.92	1.02
Rooney_2007	1039	Africa	Ethiopia	Kone	Basalt	Sub-Alkaline	1.3	1.3	Stratigraphic	8.716	39.553	47.84918865	2.028112576	18.54856727	10.15155545	11.71005703	5.72763451	0.163064328	0.611491229	2.904583337	0.305745614				32.2		292	110	62	55.9				10.1	504	20.6	111	19.8		0.09	191	15.3	33.4	4.45	18.8	4.4	1.56	4.27	0.7
Rooney_2007	N-07	Africa	Ethiopia	Gedemsa	Trachybasalt	Alkaline	1.3	1.3	Stratigraphic	8.317	39.108	50.73607124	3.244278659	15.18039422	11.76774862	8.125856828	4.103355563	0.252669678	1.546338426	4.366132027	0.677154736				22.7		186	11	26.6	20				24.8	562	39.6	230	42.5		0.32	359	32	70.9	9.7	39.6	8.3	2.84	8.87	1.42
Rooney_2007	N-06	Africa	Ethiopia	Gedemsa	Trachybasalt	Alkaline	1.3	1.3	Stratigraphic	8.271	39.146	51.00461184	3.24657553	15.24171129	11.7760799	8.01024243	4.06580487	0.252848562	1.31481252	4.429906798	0.65740626				23.9		203	10	27.9	20				23.5	572	40.4	234	43.2		0.3	356	32.5	72.5	9.4	40.3	8.53	2.93	9.19	1.45
Rooney_2007	N-04	Africa	Ethiopia	Gedemsa	Trachybasalt	Alkaline	1.3	1.3	Stratigraphic	8.258	39.175	48.81456731	3.636615329	14.92610797	13.16082296	8.841770787	4.755573892	0.229786133	0.999070145	4.026252686	0.609432789				27.2		278	11	34.1	22				21.3	533	33.4	192	37.8		0.11	324	28.1	61.5	8	34.3	7.18	2.63	7.64	1.2
Rooney_2007	N-03	Africa	Ethiopia	Gedemsa	Trachybasalt	Alkaline	1.3	1.3	Stratigraphic	8.254	39.188	48.72070516	3.6115639	14.99254258	12.99874079	8.912570857	4.694021427	0.242794212	1.203854633	3.935289516	0.687916933				26.8		255	10	37.4	24				19.9	555	34.2	192	38.1		0.18	325	28.8	63.8	8.2	35.9	7.5	2.67	8.02	1.26
Rooney_2007	N-25	Africa	Ethiopia	Gedemsa	Basalt	Alkaline	1.3	1.3	Stratigraphic	8.024	39.036	49.0696063	3.202844174	14.8347608	13.33001986	8.927292651	5.124550679	0.213522945	1.403150781	3.426534879	0.467716927				31.4		368	29	45.8	37				26.8	462	34.8	220	35.2		0.23	424	32.2	62.2	8.4	34.9	7.21	2.27	7.98	1.23
Rooney_2007	N-24	Africa	Ethiopia	Gedemsa	Basalt	Alkaline	1.3	1.3	Stratigraphic	8.018	39.044	47.05880158	3.022310963	14.95942507	13.47874219	10.94319976	5.882350197	0.202839662	0.892494513	3.194724676	0.365111392				35.7		389	42	48.4	45				11.4	408	23.3	139	25.7		0.09	224	17.8	39.2	5.1	22.2	4.81	1.7	5.22	0.85
Rooney_2007	N-23	Africa	Ethiopia	Gedemsa	Basalt	Alkaline	1.3	1.3	Stratigraphic	8.005	39.091	49.37765295	2.829403404	16.05356842	12.04510495	9.319791139	5.070615419	0.192683386	1.237230162	3.448018485	0.425931695				28.8		336	43	41.4	43				21.7	497	29.2	209	32.6		0.2	379	25.7	56	7.1	30.2	6.26	1.99	6.47	1.05
Santo_2003	NY6	Africa	Tanganyika	Virunga	Foidite	Alkaline	0	0	Stratigraphic	-1.549	29.2506	40.40409856	2.7758541	15.01017402	12.21104387	12.54274815	4.215185855	0.298147292	5.243279966	5.757327021	1.542141166				5.1		275	6.6		34				141	2832	42	319	264			2126	191	340		122
Santo_2003	NY7	Africa	Tanganyika	Virunga	Foidite	Alkaline	0	0	Stratigraphic	-1.549	29.2506	39.91033684	2.784442105	14.85035789	12.2488227	12.58155322	4.2282269	0.299069708	5.56888421	5.981394152	1.546912281				5.8		279	3.4		36				143	2875	42	319	268			2127	192	336		122
Santo_2003	NY9	Africa	Tanganyika	Virunga	Foidite	Alkaline	0	0	Stratigraphic	-1.6601	29.2332	39.69685357	2.813162852	14.79515277	12.28141464	12.71132844	4.271839886	0.302154529	5.626325703	6.04309057	1.458677034				4.9		252	3.8		30				146	2873	42	315	262			2197	184	330		117
Santo_2003	NY19	Africa	Tanganyika	Virunga	Foidite	Alkaline	0	0	Stratigraphic	-1.643	29.2459	40.20055906	2.849659883	14.85894082	12.17958882	12.51814877	4.172716257	0.295143345	5.495772631	5.9028669	1.526603509				4.9		272	2.6		29				143	2871	42	319	267			2126	185	335		121
Santo_2003	NY20	Africa	Tanganyika	Virunga	Foidite	Alkaline	0	0	Stratigraphic	-1.643	29.2459	40.62577577	2.756019964	14.90292277	12.12379307	12.35105243	4.185067353	0.296016959	5.409965115	5.818264369	1.531122202				6		272	2.8		31				142	2830	42	315	264			2128	185	335		120
Mollel_2008	NG8	Africa	S_Kenya	Ngorongoro	Basalt	Alkaline	2.2	0.02	Ar-Ar	-3.15	39.3	46.01152563	2.992619553	9.594580932	14.72045294	11.38408654	11.13133151	0.192093823	0.960469113	2.588211505	0.42462845		0				216.88	537.4						12.1	426.1	18.34	215.5	37.76			267.2	32.65	62.41	7.57	30.02	6	1.71	5.1	0.72
Macdonald_2008	SMN194	Africa	S_Kenya	Greater Olkaria	Basalt	Sub-Alkaline	0.01	0.01	Stratigraphic	-0.72	36.43	49.52467638	1.628236246	15.98907767	10.58859223	11.03357605	7.099514563	0.182038835	0.738268608	2.932847896	0.283171521		0.13											21.5	458	26.1	96.9	22.9			311	22.1	41.8		19.7
Macdonald_2008	SMN195	Africa	S_Kenya	Greater Olkaria	Basalt	Sub-Alkaline	0.01	0.01	Stratigraphic	-0.72	36.43	49.47081947	1.62282028	16.087088	10.58361052	10.94647717	7.25733293	0.171353694	0.745892551	2.842455398	0.272149985		0.31	6.6	36		270	51	48	52	55	87	18	18.8	450	25	105	25.4	1.3	0.2	280	19.7	43.4	5.2	20.9	4.5	1.5	4.6	0.74
Macdonald_2008	BB85.38	Africa	S_Kenya	Greater Olkaria	Basaltic Andesite	Sub-Alkaline	0.01	0.01	Stratigraphic	-0.72	36.43	53.25831202	2.015345269	15.29411765	10.83375959	8.337595908	4.53196931	0.194373402	1.749360614	3.355498721	0.429667519		0.66	16	29		232	28	34	23	53	105	22	40.2	403	40.8	264.3	56.1	2.7	0.42	572	71.3	124.7	14	50.4	9.3	2.2	8.7	1.3
Macdonald_2008	SMN103	Africa	S_Kenya	Greater Olkaria	Basaltic Trachyandesite	Sub-Alkaline	0.01	0.01	Stratigraphic	-0.72	36.43	53.52485738	1.976365118	15.02648737	10.59494703	8.323145884	4.35004075	0.193561532	1.905052975	3.677669112	0.427872861		0.44											47.4	397	39.7	262.1	55.2			2175	70.3	120.8		49.9
Macdonald_2008	BGS2042	Africa	S_Kenya	Greater Olkaria	Basalt	Sub-Alkaline	0.01	0.01	Stratigraphic	-0.72	36.43	47.73579171	1.843784824	15.89504609	11.33623746	11.9542093	7.770236045	0.212744403	0.476142235	2.522540776	0.253267146		0.44											12	474	20	78	22			289		54
Macdonald_2008	BGS2075	Africa	S_Kenya	Greater Olkaria	Basalt	Sub-Alkaline	0.01	0.01	Stratigraphic	-0.72	36.43	48.02431611	1.833839919	15.60283688	11.33738602	11.87436677	7.679837893	0.192502533	0.547112462	2.6443769	0.263424519		0.67											18	460	23	104	28			259		21
Macdonald_2008	BGS2040	Africa	S_Kenya	Greater Olkaria	Basalt	Sub-Alkaline	0.01	0.01	Stratigraphic	-0.72	36.43	49.22096317	2.023472278	15.4087414	11.43261837	10.88628086	6.313233509	0.212464589	0.880210441	2.994738972	0.627276406		0.46											19	500	29	139	29			365		88
Macdonald_2008	BGS2126	Africa	S_Kenya	Greater Olkaria	Basalt	Alkaline	0.01	0.01	Stratigraphic	-0.72	36.43	49.61631664	2.372778675	14.74151858	12.72213247	9.521405493	5.422051696	0.282714055	1.524636511	3.271405493	0.525040388		0.38											29	412	31	129	29			600		51
Macdonald_2008	BGS2137	Africa	S_Kenya	Greater Olkaria	Trachybasalt	Alkaline	0.01	0.01	Stratigraphic	-0.72	36.43	49.89925448	2.448116059	14.3864598	12.97602257	9.117469273	4.785412049	0.312311102	1.783195648	3.556316744	0.735442273		0.31											24	374	37	134	31			1005		66
Macdonald_2008	BL229	Africa	S_Kenya	Greater Olkaria	Basaltic Andesite	Sub-Alkaline	0.01	0.01	Stratigraphic	-0.72	36.43	55.26714473	1.626098374	14.41268559	9.392990607	8.928391072	4.757095243	0.161599838	1.666498334	3.534996465	0.252499748		0.04											82.3	308	44.4	186	69.5			274	36.3	67.8		29.4
Macdonald_2008	BGS1577	Africa	S_Kenya	Greater Olkaria	Andesite	Sub-Alkaline	0.01	0.01	Stratigraphic	-0.72	36.43	57.86030596	1.247987118	13.818438	8.675523349	7.638888889	4.780595813	0.150966184	2.224235105	3.3715781	0.231481482		0											112	262	54	237	91			293
Macdonald_2008	BGS2039	Africa	S_Kenya	Greater Olkaria	Basalt	Sub-Alkaline	0.01	0.01	Stratigraphic	-0.72	36.43	48.98041591	1.918029477	15.7480315	11.36684837	10.8318191	6.854431658	0.191802948	0.787401575	2.94770846	0.373511003		0.33											17	516	27	128	28			364		66
Macdonald_2008	BGS918	Africa	S_Kenya	Greater Olkaria	Basalt	Sub-Alkaline	0.01	0.01	Stratigraphic	-0.72	36.43	47.77172817	1.885460778	15.54748941	11.37326074	11.89755999	7.924984876	0.211736237	0.524299254	2.581165558	0.282314983		0.19											18	472	24	96	25			247		50
Macdonald_2008	BGS1587I	Africa	S_Kenya	Greater Olkaria	Basalt	Alkaline	0.01	0.01	Stratigraphic	-0.72	36.43	49.76847191	1.993154822	15.0895913	11.14354741	10.10670425	6.402254882	0.211395208	1.197906181	3.472921281	0.614052748		0.05											22	506	32	131	31			917
Macdonald_2008	BGS1587II	Africa	S_Kenya	Greater Olkaria	Basalt	Sub-Alkaline	0.01	0.01	Stratigraphic	-0.72	36.43	51.61904762	1.874686717	14.99749373	10.58646617	9.263157895	5.994987469	0.200501253	1.423558897	3.478696742	0.561403509		0											39	478	34	144	41			859
Macdonald_2008	BL223	Africa	S_Kenya	Greater Olkaria	Basalt	Sub-Alkaline	0.01	0.01	Stratigraphic	-0.72	36.43	47.59023997	1.966122202	15.96087921	11.14135915	12.37144586	7.400685622	0.201653559	0.483968542	2.641661625	0.241984271		0.12											10.3	451	22.2	76	20.8			254	15.2	33.1		17.6
Macdonald_2008	BL225A	Africa	S_Kenya	Greater Olkaria	Basalt	Sub-Alkaline	0.01	0.01	Stratigraphic	-0.72	36.43	50.69606747	2.02215222	14.36845849	11.55370389	10.57819327	6.117264506	0.213392948	1.117772584	2.98750127	0.345493344		0.29
Macdonald_2008	SMN158	Africa	S_Kenya	Greater Olkaria	Andesite	Sub-Alkaline	0.01	0.01	Stratigraphic	-0.72	36.43	58.73144127	1.131198869	14.98838501	8.292091708	6.484193516	4.433895566	0.141399859	2.080597919	3.534996465	0.181799818		0.65	37	23		179	9.3	30	21	9.5	152	24	143.4	293	78.2	477.6	133.1	9.2	2.3	1645	62.2	110	13	49.2	11	1.2	11	2
Marcelot_1989	RW57	Africa	Tanganyika	Virunga	Basalt	Alkaline	0.06	0.03	Stratigraphic	-1.52	29.43	45.50324815	2.894737885	10.96953304	11.07568358	13.40720704	11.88366079	0.182825551	1.57433113	2.082179882	0.426592951			7			326	673	59	95	16	80		93	993						770
Marcelot_1989	RW45	Africa	Tanganyika	Virunga	Basanite	Alkaline	0.06	0.03	Stratigraphic	-1.52	29.43	46.44413473	3.260117449	13.34140371	11.46524123	10.43237584	8.275682754	0.180560351	3.260117449	2.708405265	0.631961229			10			289	449	30	133	60	91		104	886						1098
Marcelot_1989	RW52	Africa	Tanganyika	Virunga	Basanite	Alkaline	0.06	0.03	Stratigraphic	-1.52	29.43	45.94944553	3.627587805	14.40958489	11.33570806	9.371268497	6.801727135	0.18137939	4.282568937	3.274905658	0.765824092			10			286	281	40	79	59	92		140	1167						1386
Marcelot_1989	RW54	Africa	Tanganyika	Virunga	Basaltic Trachyandesite	Alkaline	0.06	0.03	Stratigraphic	-1.52	29.43	50.4609624	3.223055483	16.11527741	10.2580489	7.35259532	4.230260321	0.161152774	4.330980805	3.122334999	0.74533158			15			231	144	30	36	27	93		172	1080						1381
Mollel_2007	03-OLDI-5	Africa	S_Kenya	Oldeani	Trachybasalt	Alkaline	1.55	0.1	Stratigraphic	-3.3114	35.3686	51.12244898	3.06122449	15	12.95918367	7.755102041	4.285714286	0.204081633	1.326530612	3.775510204	0.510204082						129.5	2						25.7	591.9	39.7	286.1	59.6			551.9	55.7	100.9	13.3	53.2	10.6	3.3	10.1	1.4
Mollel_2007	00-LM-3	Africa	S_Kenya	Lemagurut	Basalt	Sub-Alkaline	2.25	0.1	Stratigraphic	-3.0798	35.2	46.14594039	2.569373073	10.58581706	15.00513875	11.71634121	10.27749229	0.205549846	0.924974306	2.261048304	0.308324769						333.4	494.9						21.6	535.3	25.6	190.5	55.4			403.6	48	87.6	10	38.9	7.7	2.2	7.1	1
Mollel_2007	00+//0A7//9AL7//QC3-LM-4	Africa	S_Kenya	Lemagurut	Basanite	Alkaline	2.25	0.1	Stratigraphic	-3.1943	35.2	46.39593909	3.654822335	13.40101523	16.14213198	8.324873096	5.279187817	0.203045685	1.827411168	4.162436548	0.609137056						299	43						42.3	1040.5	39.2	368.5	102.4			853.6	88.6	158.9	20.2	79.1	14	3.9	11.8	1.5
Mollel_2007	04-OS-5	Africa	S_Kenya	Lemagurut	Basalt	Sub-Alkaline	2.25	0.1	Stratigraphic	-3.2229	35.3033	48	3.1	9.5	15.6	10.2	9.8	0.2	1.1	2.2	0.3						335.5	537.5						34	424	27.3	176	36.5			358.9	48.1	63	11	44.1	8.1	2.3	8.1	1.1
Mollel_2007	04-OG-1	Africa	S_Kenya	Ogol	Picrobasalt	Sub-Alkaline	2.3	0.1	Stratigraphic	-3.2307	35.1691	44.83111566	3.172978506	7.574206755	15.14841351	14.53428864	11.46366428	0.204708291	0.921187308	1.637666326	0.511770727						271.6	863.2						23	522	21.6	191	47.3			593.1	40.1	73.6	10	41	8.5	2.6	8.9	1.1
Mollel_2007	04-OG-2	Africa	S_Kenya	Ogol	Basalt	Alkaline	2.3	0.1	Stratigraphic	-3.2121	35.2319	45.95959596	3.03030303	9.494949495	14.64646465	10.90909091	11.51515152	0.202020202	1.111111111	2.727272727	0.404040404						260.5	538.3						24	626	26.5	213	59.5			475.8	54.9	92.2	12	47.8	8.8	2.6	9.2	1.1
Mollel_2007	04-OG-3	Africa	S_Kenya	Ogol	Basalt	Alkaline	2.3	0.1	Stratigraphic	-3.2073	35.2262	46.01412714	3.027245207	9.283551968	14.53077699	11.40262361	11.80625631	0.201816347	1.109989909	2.219979818	0.403632694						258.5	574.5						24	616	25.4	207	58.6			468.5	49.7	85.6	11.4	46.6	8.4	2.4	8.8	1
Mollel_2007	04-OG-4	Africa	S_Kenya	Ogol	Basalt	Alkaline	2.3	0.1	Stratigraphic	-3.2103	35.1564	46.99898271	3.255340794	10.98677518	14.64903357	11.29196338	7.934893184	0.2034588	1.322482197	2.848423194	0.508646999						217.7	513.9						30	762	28.8	246	64.9			567.3	57.6	98.9	13	52.1	9.2	2.7	9.7	1.1
Mollel_2007	NG-08	Africa	S_Kenya	Ngorongoro	Basalt	Alkaline	1.5	1.5	Stratigraphic	-3.15	39.3	46.70035085	3.037421193	9.738218623	13.44375755	11.5545144	11.29797545	0.194969604	0.974848018	2.62695887	0.43098544						216.88	537.4						3.5	426.1	18.34	215.5	37.76			267.2	32.65	62.41	7.57	30.02	6	1.71	5.1	0.72
Mollel_2007	OLD3	Africa	S_Kenya	Olmoti	Trachybasalt	Alkaline	1.5	1.5	Stratigraphic	-3	35.63	49.39636806	2.982651923	15.12630618	12.52916709	9.191437557	4.463832809	0.152176119	1.684082378	4.007304454	0.46667343						264.1	136.44						46	909	32.52	258	77			572	61	103.59	12.8	50.33	9.36	2.72	9.26	1.26
Mollel_2007	EMB5	Africa	S_Kenya	Embagi	Basanite	Alkaline	1.5	1.5	Stratigraphic	-2.92	35.8	44.97426741	3.339985296	12.96082344	14.24220145	9.610335049	4.222245562	0.430627035	3.665581347	5.36708329	1.186850121						400	2						111	2248	46	653	187			3913	96	137	15	54	11	3	10	1
Dawson_1992	BD3824	Africa	S_Kenya	Oldoinyo Lengai	Basanite	Alkaline	0	0	Stratigraphic	-2.767	35.9167	42.46724657	4.80198915	8.334486915	15.39667852	7.06499553	16.24948972	0.287015443	2.958466878	2.031186215	0.408445054						92	331		224	288	135		59	165	29	307	124			626
Kampunzu_1984	KM 24	Africa	Tanganyika	South Kivu Lake	Basalt	Sub-Alkaline	1.3	1.3	Stratigraphic	-1.82	30.24	47.43626385	3.106814644	15.26300885	10.64258956	8.642783019	10.31087142	0.187659945	1.188512985	2.304047102	0.91744862			12			239	476	49	340	64	191		40	617						675
Kampunzu_1984	MR 6	Africa	Tanganyika	South Kivu Lake	Basalt	Sub-Alkaline	1.3	1.3	Stratigraphic	-1.82	30.24	47.28361143	1.916623163	15.09470242	11.61777188	10.68128909	9.282672183	0.145041753	0.849530267	2.476069924	0.652687888
Kampunzu_1984	KM 112	Africa	Tanganyika	South Kivu Lake	Basalt	Sub-Alkaline	1.3	1.3	Stratigraphic	-1.82	30.24	47.96191848	2.270690657	13.12068764	11.97734455	8.897819496	11.61031874	0.195217749	0.616477101	2.825520048	0.524005536			4			246	452	50	268	97	124		18	415						596
Lubala_1987	RTL134	Africa	Tanganyika	South Kivu Lake	Basanite	Alkaline	6	0	Stratigraphic	-2.25	28.25	44.44801963	2.165416341	14.41193364	11.66344631	11.45909317	10.84780339	0.217577719	1.056806061	2.838871184	0.891032561
Lubala_1987	RTL299	Africa	Tanganyika	South Kivu Lake	Basanite	Alkaline	6	0	Stratigraphic	-2.25	28.25	44.0535476	2.306415729	14.64422913	10.93609478	12.54931877	11.34071664	0.231648741	0.815806437	2.689139737	0.43308243
Lubala_1987	RTL280	Africa	Tanganyika	South Kivu Lake	Basanite	Alkaline	6	0	Stratigraphic	-2.25	28.25	44.58889826	1.862933079	13.96187345	11.74354539	13.36451991	9.618404483	0.242991271	0.799846268	3.381628523	0.435359361
Lubala_1987	AK256	Africa	Tanganyika	South Kivu Lake	Basanite	Alkaline	6	0	Stratigraphic	-2.25	28.25	44.17205535	3.272384035	15.69513346	12.40474208	8.53486996	10.51471359	0.2154234	1.005309202	2.995411092	1.189957831
Lubala_1987	RTL138	Africa	Tanganyika	South Kivu Lake	Basanite	Alkaline	6	0	Stratigraphic	-2.25	28.25	44.99447312	1.97011148	14.19095925	11.19106845	10.89717912	10.89717912	0.184697951	1.169753691	3.375868109	1.128709702
Lubala_1987	AK900	Africa	Tanganyika	South Kivu Lake	Basanite	Alkaline	6	0	Stratigraphic	-2.25	28.25	44.47761437	2.839428186	14.6534776	11.57209363	11.0534883	10.34363125	0.202816299	1.10534883	3.01182204	0.740279491			7	29		250	230	52	198	68	109		28	780	35	227	89			705	75.69	139.89			9.39	2.81		1.19
Lubala_1987	RTL133	Africa	Tanganyika	South Kivu Lake	Basanite	Alkaline	6	0	Stratigraphic	-2.25	28.25	44.64542255	2.665702076	14.55961706	11.76729617	10.23548202	10.86629701	0.172965402	1.068315718	2.991284009	1.027617976
Lubala_1987	RTL189	Africa	Tanganyika	South Kivu Lake	Basalt	Alkaline	6	0	Stratigraphic	-2.25	28.25	45.2210691	2.468848177	14.9571052	12.29416853	9.74166343	10.24571993	0.205737348	0.79208879	3.044912751	1.02868674
Lubala_1987	RTL105	Africa	Tanganyika	South Kivu Lake	Basanite	Alkaline	6	0	Stratigraphic	-2.25	28.25	44.87113986	1.999209202	13.71174796	12.48916085	10.63215803	11.31875513	0.222134356	1.16115686	2.806970495	0.787567261
Lubala_1987	RTL63	Africa	Tanganyika	South Kivu Lake	Basalt	Alkaline	6	0	Stratigraphic	-2.25	28.25	45.07852107	1.954212616	14.22626283	12.37432135	10.60135031	10.66210303	0.222759987	1.053047213	2.845252566	0.982169035			7	27		237	280	50	204	72	156		38	808							69.5	131.5			10.19	3.1		1.28
Lubala_1987	RTL225	Africa	Tanganyika	South Kivu Lake	Basalt	Alkaline	6	0	Stratigraphic	-2.25	28.25	45.84400382	2.336585105	14.36642719	12.14848143	10.42790383	8.815762142	0.204068568	1.316242264	3.540589657	0.999935984
Lubala_1987	RTL185	Africa	Tanganyika	South Kivu Lake	Trachybasalt	Alkaline	6	0	Stratigraphic	-2.25	28.25	45.63570445	2.52686022	14.92775656	11.75270494	10.14803301	8.270646904	0.273996891	1.329392324	3.97802894	1.156875763
Lubala_1987	RTL209A	Africa	Tanganyika	South Kivu Lake	Basalt	Alkaline	6	0	Stratigraphic	-2.25	28.25	45.76290125	2.425129357	15.36253492	12.30975773	8.493026241	9.619341549	0.223233665	1.248079125	3.632620543	0.923375613
Lubala_1987	RTL291	Africa	Tanganyika	South Kivu Lake	Basalt	Alkaline	6	0	Stratigraphic	-2.25	28.25	46.33868511	1.647643176	13.27324969	11.62082937	11.66654175	10.33614663	0.296780448	1.12571894	3.213415884	0.480989002
Lubala_1987	RTL184	Africa	Tanganyika	South Kivu Lake	Basalt	Alkaline	6	0	Stratigraphic	-2.25	28.25	46.25388753	2.155815764	14.83768033	11.06500882	10.5058064	9.129323096	0.202424015	1.133574487	3.593026274	1.123453286			6	25		201	278	47	173	66	143		29	934	33	254	114			1030	94.8	162.8			9.19	2.68		1.27
Lubala_1987	RTL3	Africa	Tanganyika	South Kivu Lake	Trachybasalt	Alkaline	6	0	Stratigraphic	-2.25	28.25	47.87042117	1.838357872	15.42758282	10.51584155	11.04059245	6.737163792	0.188013873	1.326542328	3.969181769	1.086302379
Lubala_1987	RTL2	Africa	Tanganyika	South Kivu Lake	Trachybasalt	Alkaline	6	0	Stratigraphic	-2.25	28.25	48.1971052	1.856558786	15.73354903	10.49708407	10.31071913	6.629068659	0.178313556	1.384552315	4.153656945	1.059392302
Lubala_1987	RTL8	Africa	Tanganyika	South Kivu Lake	Basanite	Alkaline	6	0	Stratigraphic	-2.25	28.25	46.62310212	2.53731168	13.70966795	10.80530958	9.668385232	7.970023381	0.20462191	2.148530051	5.054161169	1.278886935
Chakrabarti_2009	NY-5-02	Africa	Tanganyika	Virunga	Foidite	Alkaline	0	0	Stratigraphic	-1.52	29.25	39.58991766	2.849659883	15.26603509	12.17958882	12.4163752	4.172716257	0.295143345	5.699319766	6.106414035	1.424829942		-0.85											160	2820	46	327	327			3296	212	479	44	146	21	5.5	12.7	1.73
Chakrabarti_2009	NY-6-02	Africa	Tanganyika	Virunga	Foidite	Alkaline	0	0	Stratigraphic	-1.52	29.25	39.68034501	2.878366996	15.31702437	12.1172877	12.54145619	4.214751672	0.298116582	5.65393517	5.859532812	1.439183498		-0.42											167	2913	51	332	324			3172	230	505	47	159	22	6	13.5	1.94
Chakrabarti_2009	NY-16-02	Africa	Tanganyika	Virunga	Foidite	Alkaline	0	0	Stratigraphic	-1.52	29.25	39.63025078	2.852563038	15.17971045	12.19199705	12.42902467	4.176967306	0.295444029	5.807003328	5.908880579	1.52815877		-0.23											173	2995	51	342	337			2934	227	494	46	157	23	6.1	14.5	1.9
Chakrabarti_2009	NY-18-02	Africa	Tanganyika	Virunga	Foidite	Alkaline	0	0	Stratigraphic	-1.52	29.25	39.57489661	2.841274628	15.01816589	12.23505621	12.48131355	4.160437849	0.294274872	5.78402335	6.088445632	1.522111408		-0.94											170	2863	51	331	321			3668	231	487	47	157	21	5.5	13	1.81
Chakrabarti_2009	NY-23-02	Africa	Tanganyika	Virunga	Foidite	Alkaline	0	0	Stratigraphic	-1.52	29.25	39.55595357	2.832651406	15.17491825	12.19792302	12.44343296	4.147810988	0.293381753	5.766468934	6.069967299	1.517491825		-0.9											144	2901	45	340	330			3445	207	482	43	143	20	5.2	13.6	1.87
Chakrabarti_2009	NY-24-02	Africa	Tanganyika	Virunga	Foidite	Alkaline	0	0	Stratigraphic	-1.52	29.25	39.50949721	2.843871264	15.64129195	12.15484798	12.39115337	4.164240066	0.29454381	5.484608867	5.992443022	1.523502463		-1.05											176	2895	52	334	321			3363	229	478	46	155	21	5.7	13	1.81
Chakrabarti_2009	NY-25-02	Africa	Tanganyika	Virunga	Foidite	Alkaline	0	0	Stratigraphic	-1.52	29.25	39.65711166	2.933816934	15.78191178	12.10689129	12.34226434	4.147810149	0.283265083	5.462969464	5.766467767	1.517491518		-0.57											136	2446	35	310	319			2200	182	373	37	125	18	4.8	11.9	1.49
Chakrabarti_2009	NY-26-02	Africa	Tanganyika	Virunga	Foidite	Alkaline	0	0	Stratigraphic	-1.52	29.25	39.87869533	2.957754897	15.29873222	12.20567534	12.44296888	4.283645023	0.285576335	5.405552053	5.711526697	1.529873223		-0.7											167	2746	52	330	309			2626	229	463	46	155	22	5.7	13.1	1.88
Chakrabarti_2009	NY-35-02	Africa	Tanganyika	Virunga	Foidite	Alkaline	0	0	Stratigraphic	-1.52	29.25	40.06209829	2.84705267	15.15038742	12.25993754	12.30333475	4.168898553	0.294873312	5.490744435	5.897466245	1.525206788		-0.72											156	2775	46	326	323			3034	217	477	44	146	22	5.6	13.1	1.77
Chakrabarti_2009	NY-38-02	Africa	Tanganyika	Virunga	Foidite	Alkaline	0	0	Stratigraphic	-1.52	29.25	40.08226708	2.841274628	15.11963999	12.23505621	12.27836536	4.160437849	0.294274872	5.682549257	5.78402335	1.522111408		-0.75											178	2907	52	333	324			3653	232	487	47	159	22	5.8	13.4	1.85
Chakrabarti_2009	NY-7	Africa	Tanganyika	Virunga	Foidite	Alkaline	0	0	Stratigraphic	-1.52	29.25	39.91033684	2.784442105	14.85035789	12.2488227	12.58155322	4.2282269	0.299069708	5.56888421	5.981394152	1.546912281		-1.16											145	2937	42	331	351			2398	199	365	39	129	19	5.3	13.3	1.66
Chakrabarti_2009	NY-9	Africa	Tanganyika	Virunga	Foidite	Alkaline	0	0	Stratigraphic	-1.52	29.25	39.69685357	2.813162852	14.79515277	12.28141464	12.71132844	4.271839886	0.302154529	5.626325703	6.04309057	1.458677034		-0.82											146	2936	42	331	350			2383	198	362	39	128	19	5.3	13.3	1.66
Chakrabarti_2009	NY-1	Africa	Tanganyika	Virunga	Foidite	Alkaline	1.3	1.3	Stratigraphic	-1.52	29.25	39.83041186	3.048245806	15.03801264	12.5255062	12.4978078	4.572368709	0.294663761	5.48684245	4.978801483	1.72733929		-0.12											133	2379	40	326	293			2107	179	334	37	123	18.4	5.1	13.1	1.63
Chakrabarti_2009	NY-2	Africa	Tanganyika	Virunga	Foidite	Alkaline	1.3	1.3	Stratigraphic	-1.52	29.25	40.01736264	3.26672348	10.82102153	11.57387879	16.84404295	10.61685131	0.224587239	2.654212828	2.654212828	1.327106414		0.68											60	1776	29	282	173			1199	116	224	25	90	14.4	4	10.3	1.26
Chakrabarti_2009	NY-5	Africa	Tanganyika	Virunga	Basanite	Alkaline	1.3	1.3	Stratigraphic	-1.52	29.25	41.61220012	2.972300009	10.9667621	11.34346525	13.93906211	13.5290897	0.204986208	2.45983449	2.152355179	0.81994483		0.17											60	1188	27	279	128			940	87	171	20	71	12	3.4	8.9	1.12
Chakrabarti_2009	NY-15	Africa	Tanganyika	Virunga	Foidite	Alkaline	1.3	1.3	Stratigraphic	-1.52	29.25	40.17183555	3.33030761	15.19452847	13.01652811	13.0090141	4.78731719	0.291401916	2.60180282	5.828038318	1.769225918		1.49											89	2099	42	363	253			1862	169	320	36	122	18.8	5.2	13.5	1.69
Chakrabarti_2009	NY-16	Africa	Tanganyika	Virunga	Foidite	Alkaline	1.3	1.3	Stratigraphic	-1.52	29.25	39.76747914	3.177298591	15.37402544	13.09575886	12.29922035	4.304727123	0.297231159	4.714701135	5.22716865	1.74238955		0.24											125	2515	43	369	277			2012	175	333	37	126	19.2	5.4	13.7	1.7
Chakrabarti_2009	NY-20	Africa	Tanganyika	Virunga	Foidite	Alkaline	1.3	1.3	Stratigraphic	-1.52	29.25	40.62577577	2.756019964	14.90292277	12.12379307	12.35105243	4.185067353	0.296016959	5.409965115	5.818264369	1.531122202		-0.85											135	2740	39	311	329			2214	184	336	36	119	17.7	4.9	12.4	1.56
Chakrabarti_2009	NY-22	Africa	Tanganyika	Virunga	Basanite	Alkaline	1.3	1.3	Stratigraphic	-1.52	29.25	44.5987471	3.243545244	16.52180858	11.49175917	9.629274942	4.358513921	0.222993736	4.358513921	4.45987471	1.114968678		-0.23											123	1700	33	322	215			1497	131	240	26	88	13.8	3.8	10	1.26
Chakrabarti_2009	NY-26	Africa	Tanganyika	Virunga	Foidite	Alkaline	1.3	1.3	Stratigraphic	-1.52	29.25	40.35755565	3.175340673	15.67184268	12.35035439	12.39407166	4.404504805	0.27656193	4.711795838	4.916656526	1.741315853		0.14											121	2298	39	333	269			1714	169	315	35	117	17.6	4.9	12.5	1.56
Chakrabarti_2009	NY-29	Africa	Tanganyika	Virunga	Foidite	Alkaline	1.3	1.3	Stratigraphic	-1.52	29.25	40.32701392	3.094144291	15.5738596	12.34289225	12.37657716	4.228663864	0.299100615	5.053769008	5.053769008	1.650210288		-0.02											121	2422	40	343	283			1965	172	320	36	118	17.9	5	12.8	1.58
Chakrabarti_2009	NY-32	Africa	Tanganyika	Virunga	Basanite	Alkaline	1.3	1.3	Stratigraphic	-1.52	29.25	45.40545058	3.314999711	13.46090792	11.20823502	11.95408987	8.036362935	0.19086362	3.013636101	2.812727027	0.60272722		-0.52											75	914	27	255	125			1033	73	143	16	59	10.3	2.8	7.9	1.05
Chakrabarti_2009	NY-34-02	Africa	Tanganyika	Virunga	Basalt	Sub-Alkaline	1.3	1.3	Stratigraphic	-1.408	29.2	45.85209008	2.434624252	9.941382363	9.85803706	13.18754803	15.1149589	0.162308284	1.623082835	1.521640158	0.304328032		-0.5											51	550	23	176	63			593	46	87	11.2	43	7.9	2.1	6.3	0.8
Rosenthal_2009	C3946	Africa	Tanganyika	Toro-Ankole	Foidite	Alkaline	0.02	0.02	Stratigraphic	-0.47	30.18	38.94747293	4.609884508	6.964336261	11.64204658	18.21949581	14.65481185	0.22004222	2.332447531	1.353259653	1.056202656		5.83		20		162	602	54	270	119	108	12	99	2419	18	311	271		0.6	1943	223	383	49	174.32	21.48	5.3	12	1.14
Rosenthal_2009	C3948	Africa	Tanganyika	Toro-Ankole	Foidite	Alkaline	0.02	0.02	Stratigraphic	-0.47	30.18	39.11116546	4.22708011	7.354692413	11.10322436	16.82292488	14.75208261	0.213488894	3.447845645	1.953423384	1.014072249		3.99		24		184	668	54	283	117	126	13	108	2499	17	272	239		0.45	1898	219	421	49	169.82	19.97	5	12	1.08
Rosenthal_2009	C3949	Africa	Tanganyika	Toro-Ankole	Foidite	Alkaline	0.02	0.02	Stratigraphic	-0.47	30.18	38.44759759	4.832979787	6.562905438	12.04409269	16.8992112	14.15295423	0.237864777	4.476182622	1.156887779	1.189323885		4.71		15		198	574	55	258	143	119	13	130	2475	19	352	296		0.5	2002	234	406	52	183.5	22.77	5.6	12	1.22
Rosenthal_2009	C4012	Africa	Tanganyika	Toro-Ankole	Trachybasalt	Alkaline	0.02	0.02	Stratigraphic	-0.3	30.1	48.44298903	4.737700639	9.428024272	9.900778099	9.984704097	11.06253099	0.165819522	4.133643808	1.006761386	1.137048153		13.38		17		102	704	39	172	102	90	13	146	2539	16	307	184		1.27	1948	149	252	33	115.7	15.04	3.8	8.6	0.9
Rosenthal_2009	C4773	Africa	Tanganyika	Toro-Ankole	Basanite	Alkaline	0.02	0.02	Stratigraphic	-0.3	30.1	43.08214367	5.034317913	7.400877615	9.930889142	10.54194777	15.89897836	0.182870523	6.432739555	0.871324254	0.623911194		4.51		10		95	823	60	471	97	104	12	184	2024	13	281	190		0.94	1583	151	252	32	113.73	14.49	3.7	8.4	0.87
Rosenthal_2009	C6065	Africa	Tanganyika	Toro-Ankole	Foidite	Alkaline	0.02	0.02	Stratigraphic	-0.3	30.1	39.1883052	4.621262406	6.925731926	12.98470973	16.3654306	14.66480604	0.271114061	2.994578039	0.394347725	1.589714268		16.38		12		150	64	44	68	166	125	16	45	2166	22	580	354		0.23	2238	270	513	65	227.49	27.64	6.8	14	1.41
Rosenthal_2009	C5775	Africa	Tanganyika	Virunga	Foidite	Alkaline	0.02	0.02	Stratigraphic	-0.08	29.92	36.15679737	5.53157569	6.371389813	12.71531882	16.8186775	16.54993698	0.235147954	2.810577931	1.601245594	1.209332337		7.4		31		339	543	53	173	132	117	13	80	2110	22	394	233		0.75	2197	185	356	42	151.36	19.87	5.3	13	1.31
Rosenthal_2009	C4070	Africa	Tanganyika	Toro-Ankole	Foidite	Alkaline	0.02	0.02	Stratigraphic	-0.3	30.1	40.88086517	3.588289106	7.155219348	9.897633374	10.32701061	21.0491602	0.181550342	5.510586841	0.544651025	0.865033981		2.42		7		121	815	67	686	82	93	12	151	1814	14	234	200		0.8	2929	169	285	36	126.36	15.47	3.8	8.5	0.86
Rosenthal_2009	C6066	Africa	Tanganyika	Toro-Ankole	Foidite	Alkaline	0.02	0.02	Stratigraphic	-0.3	30.1	41.75946143	3.453086225	7.79024573	9.938934874	10.75449144	17.33823716	0.176814656	7.311806073	0.998482764	0.478439658		1.28		24		181	834	61	563	93	95	12	189	1571	16	251	173		0.61	3501	151	285	33	113.86	14.01	4.1	8.9	0.84
Rosenthal_2009	C4793	Africa	Tanganyika	Toro-Ankole	Foidite	Alkaline	0.02	0.02	Stratigraphic	-0.3	30.1	39.43512657	5.973730763	7.068560423	11.65893883	13.88201491	13.32928537	0.212588283	6.175689633	0.839723719	1.424341499		3.26		25		160	580	54	177	152	147	15	163	3034	18	442	285		1.09	2861	222	421	49	173.99	21.43	5.7	13	1.24
Rosenthal_2009	C4802	Africa	Tanganyika	Toro-Ankole	Foidite	Alkaline	0.02	0.02	Stratigraphic	-0.3	30.1	40.13117906	5.054359309	7.874388108	11.5161733	15.38000322	9.891793326	0.216925292	7.40799873	1.214781637	1.312398018		3.14		21		277	223	50	102	173	131	17	159	2672	22	553	341		0.34	2344	237	416	53	189.43	23.74	5.9	13	1.33
Rosenthal_2009	C6107	Africa	Tanganyika	Toro-Ankole	Basanite	Alkaline	0.02	0.02	Stratigraphic	-0.3	30.1	43.13610528	3.968521686	7.990963504	10.94551064	9.360534846	17.49169069	0.2048965	4.076361949	2.016612922	0.808801974		3.81		11		170	974	66	481	126	610	14	154	1295	15	322	236		1	1741	169	286	36	125.2	15.33	3.8	9.1	0.89
Rosenthal_2009	C4035	Africa	Tanganyika	Toro-Ankole	Basanite	Alkaline	0.02	0.02	Stratigraphic	-0.3	30.1	42.87633054	4.114289877	6.004357054	10.37322332	8.656716518	23.54752201	0.146193041	3.038726787	0.939812408	0.302828443		2.55		18		137	861	79	969	84	116	10	163	2024	8.5	160	118		0.9	1370	85	161	19	67.15	8.3	2.3	5.2	0.5
Rosenthal_2009	C6095	Africa	Tanganyika	Toro-Ankole	Basanite	Alkaline	0.02	0.02	Stratigraphic	-0.3	30.1	42.66891945	5.455339149	7.559990145	10.50521362	9.622757539	17.5597001	0.146592607	5.392513746	0.858613839	0.230359811		2.53
Rosenthal_2009	C6098	Africa	Tanganyika	Toro-Ankole	Basanite	Alkaline	0.02	0.02	Stratigraphic	-0.3	30.1	43.67978787	5.147449749	8.225414598	10.53942437	9.454499538	17.07062417	0.147069993	3.025439852	2.510694877	0.19959499		2.53		20		164	898	63	487	92	108	11	104	1767	12	265	150		0.64	1912	106	196	23	83.81	10.78	3.1	7.1	0.69
Rosenthal_2009	C4788	Africa	Tanganyika	Toro-Ankole	Basanite	Alkaline	0.02	0.02	Stratigraphic	-0.3	30.1	41.38724036	4.912527367	8.455112461	11.58521008	14.93023023	10.24245902	0.224756154	5.790146635	1.359239598	1.113078096		4.13		18		168	174	42	84	143	116	16	119	2717	21	495	312		0.24	2118	222	383	49	173.82	21.85	5.5	12	1.23
Rosenthal_2009	C5624	Africa	Tanganyika	Virunga	Foidite	Alkaline	0.02	0.02	Stratigraphic	-0.08	29.92	39.20246797	5.72345394	9.56391281	13.47797232	15.51077294	6.563886767	0.265959756	5.680900379	2.627682385	1.382990729		2.87		18		474	5.6	46	26	206	150	20	91	2467	23	503	273		0.93	1911	151	254	28	100.19	14.26	4.1	10	1.12
Rosenthal_2009	C5549	Africa	Tanganyika	Virunga	Basanite	Alkaline	0.02	0.02	Stratigraphic	-0.08	29.92	41.21043736	5.532019495	6.474741918	14.24333825	16.66857559	11.39554578	0.196832154	2.33090709	1.543578473	0.404023896		1.07		46		352	490	74	136	96	135	16	68	1057	12	225	119		0.64	781	90	183	23	84.45	11.12	2.8	7.2	0.71
Rosenthal_2009	C5595	Africa	Tanganyika	Virunga	Basanite	Alkaline	0.02	0.02	Stratigraphic	-0.08	29.92	41.70370173	5.338576276	7.023891532	13.71395247	16.37163391	11.48317289	0.188420339	2.22964068	1.402684747	0.544325424		1.99		39		331	489	61	136	98	129	15	76	1810	12	233	125		0.76	1770	88	172	21	77.69	10.46	2.9	6.9	0.69
Rosenthal_2009	C5619	Africa	Tanganyika	Virunga	Basanite	Alkaline	0.02	0.02	Stratigraphic	-0.08	29.92	43.3749156	4.901994982	9.029990756	12.42456965	13.64302603	10.10326966	0.196079799	4.117675785	1.64087832	0.567599419		0.73		31		352	427	51	126	129	126	17	101	1337	16	261	157		0.97	1248	121	235	28	102.61	13.45	3.5	8.8	0.91
Rosenthal_2009	C5783	Africa	Tanganyika	Virunga	Foidite	Alkaline	0.02	0.02	Stratigraphic	-0.08	29.92	42.33051211	5.515951394	11.45780487	12.81472684	12.91210468	5.193927866	0.259696393	5.069273597	3.241010989	1.204991265		1.22		15		442	52	45	32	99	152	24	117	2622	27	515	281		1.38	1675	201	380	44	156.51	20.3	5.2	14	1.42
Rosenthal_2009	C5805	Africa	Tanganyika	Virunga	Basanite	Alkaline	0.02	0.02	Stratigraphic	-0.08	29.92	44.74786725	4.839584802	8.780240245	12.39619822	14.03793172	9.407400262	0.209053339	1.473826041	3.501643431	0.606254684		1.87		29		347	417	57	121	137	118	16	89	2131	17	286	175		6.25	2211	137	260	31	109.43	13.92	3.8	9.2	0.93
Rosenthal_2009	C6099	Africa	Tanganyika	Toro-Ankole	Basanite	Alkaline	0.02	0.02	Stratigraphic	-0.3	30.1	42.95043452	4.20881409	6.426140538	11.01951089	7.555334562	21.44442106	0.143715603	5.14296551	0.790435817	0.318227407		0.13		22		188	1560	104	1066	107	127	13			9.4	163	126		0.6	1138	81	152	18			2.2	5.3	0.53
Rosenthal_2009	C5816	Africa	Tanganyika	Virunga	Foidite	Alkaline	0.02	0.02	Stratigraphic	-0.08	29.92	40.70235083	5.968147828	9.09829529	13.47229032	15.00384017	8.013177504	0.229544147	4.444809397	2.211970873	0.85557364		1.5		28		430	250	53	58	149	135	19			20	389	217		1.05	1532	160	317	38			4.5	12	1.15
Daoud_2010	DJ54B	Africa	Afar	Hayyabley	Basalt	Sub-Alkaline	0.93	0.06	K-Ar	11.55	43.1	47.40373608	0.935004763	16.61895562	10.24959661	12.9694209	9.500854846	0.170914849	0.080430517	2.000709116	0.070376703		0.46		45		285	380	51	198				1.05	154	20.5	48	2.7			34	2.6	7.1		5.3	2	0.8	2.3
Daoud_2010	DJ54C	Africa	Afar	Hayyabley	Basalt	Sub-Alkaline	1	0.1	Stratigraphic	11.55	43.1	47.31811972	0.956430079	16.66201875	10.41773846	13.33968269	8.980375062	0.171150646	0.070473795	2.013537009	0.070473795		0.6		46		290	340	52	175				0.8	156	21	48	2.5			41	2.5	7		5.5	2	0.78	2.3
Daoud_2010	DJ54D	Africa	Afar	Hayyabley	Basalt	Sub-Alkaline	1	0.1	Stratigraphic	11.55	43.1	47.36135807	0.961395089	16.59671522	10.31701811	13.66193021	8.854954768	0.172039121	0.080959587	1.922790178	0.070839638		0.72		46		290	340	50	175				1	157	20.5	47	2.4			55	2.4	6.5		5.3	1.7	0.78	2.4
Daoud_2010	DJ54F	Africa	Afar	Hayyabley	Basalt	Sub-Alkaline	1.06	0.09	K-Ar	11.55	43.1	47.18425049	0.901158432	17.21313859	10.16766731	12.65671955	9.578605357	0.172131386	0.050626878	2.004824377	0.07087763		0.63		44		275	350	53	208				0.5	155	19.5	43	2.5			40	2.5	6.3		4.8	1.9	0.73	2.5
Daoud_2010	DJ54G	Africa	Afar	Hayyabley	Basalt	Sub-Alkaline	1	0.1	Stratigraphic	11.55	43.1	47.26997893	0.898937634	16.76670193	10.19714046	12.97904336	9.565100437	0.161606766	0.090903806	1.999883724	0.07070296		0.49		44		280	359	52	209				1	153	20	46	2.45			50	2.4	6.4		5.2	1.7	0.76	2.05
Daoud_2010	DJ54H	Africa	Afar	Hayyabley	Basalt	Sub-Alkaline	1	0.1	Stratigraphic	11.55	43.1	47.12261127	0.922184436	16.72092658	10.29476237	13.27540232	9.424522254	0.162142318	0.060803369	1.94570782	0.070937264		0.92		44		275	355	52	198				0.85	155	20.5	47	2.3			30	2.5	6.7		5.4	1.8	0.77	2.4
Daoud_2010	DJ57	Africa	Afar	Hayyabley	Basalt	Sub-Alkaline	1	0.1	Stratigraphic	11.55	43.1	47.25826093	0.921135594	16.54039133	10.27939064	12.91592301	9.812096549	0.170209838	0.070086404	1.96241931	0.070086404		0.05		45		285	405	53	210				0.5	147	20	44	2.4			25	2.7	6.5		5.4	1.9	0.74	2.3
Daoud_2010	DJ58	Africa	Afar	Hayyabley	Basalt	Sub-Alkaline	1	0.1	Stratigraphic	11.55	43.1	47.27655492	0.862340594	16.84100454	9.393366523	14.00035317	9.313278416	0.152177752	0.101451835	1.988455958	0.071016284		1.36		38		245	362	48	173				1.15	174	17.5	45	2.6			40	2.7	7.3		5.4	1.8	0.75	2.5
Daoud_2010	DJ59	Africa	Afar	Hayyabley	Basalt	Sub-Alkaline	1	0.1	Stratigraphic	11.55	43.1	47.55682506	0.959129245	17.03453503	9.951751203	12.88829923	9.241609912	0.159854874	0.059945578	2.078113364	0.069936507		-0.38		40		270	370	51	175				0.5	170	19	48	2.4			22	2.5	7		5.8	1.9	0.82	2.5
[truncated: 26,310 more rows]
[truncated: 17 more columns]
